# Supplementary material for: Tribenzylbis(triphenyl­arsine oxide-κO)tin(IV) tetra­phenyl­borate
Source: Acta Crystallogr Sect E Struct Rep Online. 2010 Oct 9;66(Pt 11):m1372. doi: 10.1107/S1600536810039450 (PMC3009232; doi:10.1107/S1600536810039450)
Supplement: Supplementary file 2 [file e-66-m1372-Isup2.hkl]

# 
# h,k,l, Fc-squared, Fo-squared, sigma(Fo-squared) and status flag 
# 
data_I
_shelx_title '  P-1' 
_shelx_refln_list_code          4 
_shelx_F_calc_maximum      269.21 
_exptl_crystal_F_000      1388.00 
_reflns_d_resolution_high  0.7696 
 
loop_ 
 _symmetry_equiv_pos_as_xyz 
 'x, y, z' 
 '-x, -y, -z' 
 
_cell_length_a    14.3288 
_cell_length_b    14.9477 
_cell_length_c    19.0994 
_cell_angle_alpha  69.220 
_cell_angle_beta   73.972 
_cell_angle_gamma  62.683 
 
_shelx_F_squared_multiplier     1.000 
 
loop_ 
 _refln_index_h 
 _refln_index_k 
 _refln_index_l 
 _refln_F_squared_calc 
 _refln_F_squared_meas 
 _refln_F_squared_sigma 
 _refln_observed_status 
   2   0   0     4861.96     4604.65     38.76 o 
   3   0   0       11.24       18.19     13.45 o 
   4   0   0     1428.25     1464.51     36.74 o 
   5   0   0      440.50      434.02     27.97 o 
   6   0   0      133.79      124.11     23.30 o 
   7   0   0     1307.80     1390.09     50.91 o 
   8   0   0     2348.45     2342.63     66.37 o 
   9   0   0      525.29      429.28     43.50 o 
  10   0   0      487.61      453.94     67.95 o 
  10   0   0     1160.37      838.64    201.05 o 
  11   0   0     6585.53     7241.44    227.87 o 
  11   0   0     6179.87     6468.74    229.52 o 
  12   0   0      429.66      342.06    101.89 o 
  13   0   0     1182.92     1299.41    157.19 o 
  14   0   0      588.54      527.57    151.51 o 
  15   0   0      219.55       14.24    170.70 o 
  16   0   0       53.35     -292.41    194.94 o 
 -15   1   0        4.65      -19.41    146.04 o 
 -15   1   0       86.55      -54.36    250.02 o 
 -14   1   0      898.15      519.88    172.57 o 
 -13   1   0       17.17       -5.32    144.03 o 
 -12   1   0     3667.24     3636.58    190.98 o 
 -11   1   0     1849.99     1879.91    114.55 o 
 -10   1   0     4800.19     4895.72    143.81 o 
  -9   1   0     1591.58     1714.02    131.88 o 
  -9   1   0     1192.16     1303.37     83.12 o 
  -8   1   0      589.59      630.54    156.83 o 
  -8   1   0       37.61       11.94     32.43 o 
  -7   1   0      728.98      772.49     47.46 o 
  -6   1   0     1807.88     1986.05     55.94 o 
  -5   1   0      120.39      185.37     24.30 o 
  -4   1   0     1011.73      952.54     37.32 o 
  -3   1   0       13.31       79.02     15.89 o 
  -2   1   0     4301.08     4834.96     49.54 o 
  -1   1   0    60999.47    67667.41    516.43 o 
  -1   1   0    36384.92    42856.87    225.35 o 
   2   1   0    29847.11    10963.44     60.83 o 
   3   1   0    19901.18    22851.46    204.07 o 
   3   1   0    13769.66    18389.33    204.07 o 
   4   1   0     2971.25     2432.80     48.90 o 
   4   1   0     2766.00     2555.97     96.50 o 
   5   1   0      210.58      156.76     31.57 o 
   5   1   0     4051.83     4385.05    118.57 o 
   6   1   0     1802.89     2086.57    106.28 o 
   6   1   0     1289.59     1503.48     50.48 o 
   7   1   0      544.98      532.54     35.09 o 
   8   1   0     2918.52     3149.41     69.03 o 
   9   1   0     1380.80     1134.61     55.37 o 
  10   1   0    12365.85    12753.90    186.24 o 
  11   1   0      259.00      215.29     52.06 o 
  12   1   0       81.68      154.89     51.20 o 
  13   1   0      233.21      236.00     87.15 o 
  13   1   0      804.73      683.75    157.55 o 
  14   1   0      475.26      386.78    159.56 o 
  15   1   0       66.28     -218.81    162.08 o 
  16   1   0      656.43      513.34    191.92 o 
 -15   2   0      466.14      365.07    120.59 o 
 -14   2   0       38.53      -75.29    138.35 o 
 -14   2   0       41.53       83.91    231.90 o 
 -13   2   0     2731.53     2683.97    203.78 o 
 -12   2   0     1583.19     1405.33    164.09 o 
 -11   2   0     2525.32     2552.88    125.76 o 
 -10   2   0     3146.16     3473.49    128.93 o 
  -9   2   0      493.81      390.88     79.02 o 
  -8   2   0     3082.94     2880.27     89.95 o 
  -7   2   0     1644.57     1830.87     69.61 o 
  -7   2   0     2781.87     2859.56    194.00 o 
  -6   2   0      475.24      600.99     45.95 o 
  -6   2   0     3512.47     3774.64    200.33 o 
  -5   2   0      122.32      118.00     24.88 o 
  -4   2   0     3626.62     3601.34     62.92 o 
  -3   2   0     4485.00     4528.43     62.56 o 
  -2   2   0    16945.50    18473.10    119.51 o 
  -1   2   0     1911.70     2086.79     35.59 o 
   0   2   0    10131.18     8490.45     59.97 o 
   1   2   0    15618.65    14710.18    148.70 o 
   1   2   0     8005.50     6766.07     48.68 o 
   2   2   0     2451.32     1861.94     46.74 o 
   2   2   0     6155.52     3439.05     48.90 o 
   3   2   0    64908.52    66599.89    191.13 o 
   4   2   0     9103.46     6658.07     62.77 o 
   5   2   0     7154.20     7735.37     95.06 o 
   6   2   0      424.48      367.87     39.55 o 
   6   2   0       50.33       47.39     40.99 o 
   7   2   0     6517.99     6773.19    111.17 o 
   7   2   0     6484.49     7040.11    143.88 o 
   8   2   0     2124.53     2208.45     68.74 o 
   8   2   0     2310.69     2479.82    126.84 o 
   9   2   0    13002.62    13095.24    132.16 o 
  10   2   0       11.94       11.86     28.40 o 
  11   2   0     4675.15     4948.93    129.29 o 
  12   2   0      887.83      866.25     78.09 o 
  13   2   0       36.76       36.38     50.48 o 
  14   2   0      109.19      125.98     84.27 o 
  15   2   0      729.88      665.92    179.84 o 
  16   2   0      725.75      435.10    193.50 o 
  17   2   0      230.95       -3.09    203.06 o 
 -14   3   0     1893.62     1825.84    169.77 o 
 -13   3   0      783.42      882.86    130.29 o 
 -12   3   0     2851.20     2507.72    242.47 o 
 -12   3   0     2893.49     3118.13    272.52 o 
 -11   3   0     2799.54     2588.47    181.99 o 
 -10   3   0       95.73       67.23     83.48 o 
  -9   3   0      657.23      644.85     87.44 o 
  -8   3   0       23.31        5.54     60.54 o 
  -7   3   0     7771.52     7535.47    120.23 o 
  -6   3   0     6085.81     6373.68    123.75 o 
  -6   3   0       44.54      149.85     56.37 o 
  -5   3   0        8.69       -7.05     25.10 o 
  -5   3   0      135.78      294.46    118.50 o 
  -4   3   0    18301.73    18637.98    326.17 o 
  -4   3   0     2329.02     2444.23     65.51 o 
  -3   3   0     6564.19     6208.80     88.16 o 
  -2   3   0     4903.55     4782.26     65.22 o 
  -1   3   0     9612.47     8921.67     78.02 o 
   0   3   0     3262.74     2714.81     46.74 o 
   1   3   0     1326.63     1159.13     26.75 o 
   2   3   0      130.61       31.78     10.28 o 
   2   3   0      364.01      155.96     42.35 o 
   3   3   0    11648.20    11193.62    100.02 o 
   3   3   0    11816.36    11541.86    170.42 o 
   4   3   0     1627.65     1587.76     39.76 o 
   5   3   0      111.74      161.86     31.28 o 
   6   3   0      163.18      114.91     26.03 o 
   7   3   0     1911.81     2269.36     72.41 o 
   8   3   0    11481.30    11908.15    124.40 o 
   9   3   0     1238.98     1250.73     86.65 o 
   9   3   0     2070.36     1978.21     89.52 o 
  10   3   0     4825.84     4836.76    106.35 o 
  10   3   0     5050.00     5188.09    201.27 o 
  11   3   0     3918.32     3926.72    199.32 o 
  11   3   0     2567.80     2366.36    127.56 o 
  12   3   0       12.18       12.44     43.36 o 
  13   3   0       19.11       24.81     47.46 o 
  14   3   0      917.65      921.69     90.03 o 
  15   3   0        7.24       35.52     87.08 o 
  16   3   0      167.08      133.03    100.17 o 
  17   3   0      132.95      758.25    218.16 o 
 -14   4   0       65.18       -5.68    105.49 o 
 -13   4   0     1122.32     1023.51    143.38 o 
 -12   4   0     3337.76     3364.27    188.25 o 
 -11   4   0      335.23      265.19    204.50 o 
 -11   4   0      330.34      202.70    137.41 o 
 -10   4   0     2376.70     2536.34    157.04 o 
 -10   4   0      414.91      320.13    130.37 o 
  -9   4   0      996.42     1035.59    103.54 o 
  -8   4   0     2406.00     2381.82     94.70 o 
  -7   4   0     4780.42     5005.96    109.58 o 
  -6   4   0       80.92       96.86     54.29 o 
  -5   4   0    11921.18     9169.25     51.48 o 
  -4   4   0    11192.19    11465.13    170.49 o 
  -4   4   0    16536.49    16036.34    209.32 o 
  -3   4   0     6671.57     7059.02    127.06 o 
  -3   4   0     6934.12     6981.79    143.02 o 
  -2   4   0     6096.60     6136.97     90.03 o 
  -2   4   0    16348.76    17415.93    299.63 o 
  -1   4   0    18243.43    18413.56    123.32 o 
   0   4   0     2881.21     2804.34     55.51 o 
   1   4   0     1395.92     1593.80     35.67 o 
   2   4   0     1755.02     2125.54     36.53 o 
   3   4   0     3413.36     3731.85     53.64 o 
   4   4   0       10.35       35.09     19.34 o 
   5   4   0       84.38      165.53     40.56 o 
   5   4   0       30.07       90.67     34.08 o 
   6   4   0      483.95      561.51     47.31 o 
   7   4   0     5838.51     5444.65     94.48 o 
   8   4   0     1310.34      991.44     43.79 o 
   9   4   0     3896.59     3671.02    102.03 o 
  10   4   0     7493.62     8221.95    123.32 o 
  11   4   0     2638.91     2735.38     92.97 o 
  12   4   0      379.67      504.92     85.35 o 
  12   4   0     1330.17     1529.15    165.67 o 
  13   4   0      464.75      548.50     70.83 o 
  14   4   0      133.17      170.20     60.90 o 
  15   4   0       21.26      -11.72     81.54 o 
  16   4   0      265.88      225.21    103.47 o 
  17   4   0      570.31      482.99    126.34 o 
 -13   5   0     1339.53     1204.64    154.60 o 
 -12   5   0      158.22      241.82    104.77 o 
 -11   5   0      771.95      894.22    125.55 o 
 -10   5   0        3.95      -12.01     73.42 o 
  -9   5   0     1974.45     1645.28    207.38 o 
  -9   5   0      431.15      505.07     94.48 o 
  -8   5   0      498.06      429.49    127.42 o 
  -8   5   0     2574.34     2395.91    149.21 o 
  -7   5   0       13.20      -53.50     66.23 o 
  -7   5   0        9.71       -2.23     70.47 o 
  -6   5   0     4076.38     4215.78    102.61 o 
  -5   5   0    11966.20    12168.45    145.75 o 
  -4   5   0     1417.13     1602.64     67.59 o 
  -3   5   0     9816.04    10064.12    140.36 o 
  -3   5   0     8671.75     9748.45    226.72 o 
  -2   5   0    12255.98    11826.75    180.84 o 
  -2   5   0    12182.43    12726.15    165.82 o 
  -1   5   0      548.35      623.71     46.88 o 
  -1   5   0      614.21      646.08     77.08 o 
   0   5   0     3152.09     3095.34     64.21 o 
   1   5   0     1908.44     2070.53     44.73 o 
   2   5   0     2517.52     2503.77     45.30 o 
   3   5   0        8.47        9.56     12.44 o 
   4   5   0     7221.49     7816.55     86.07 o 
   5   5   0     1785.46     2046.59     54.29 o 
   6   5   0     9682.86    10683.30    104.55 o 
   7   5   0     3497.05     3785.28    113.32 o 
   7   5   0     1545.34     1754.87    101.46 o 
   8   5   0     2871.74     2494.13     81.97 o 
   9   5   0     6827.85     7143.94    110.09 o 
  10   5   0     1698.92     1246.13     50.69 o 
  11   5   0     1323.85     1246.56     71.91 o 
  12   5   0     6431.71     6834.38    162.94 o 
  13   5   0      244.52      351.05     99.52 o 
  14   5   0      255.53      252.32     86.07 o 
  14   5   0     2082.22     2382.39    212.99 o 
  15   5   0       67.44       16.61     59.25 o 
  16   5   0        7.34      -42.14     87.15 o 
  17   5   0     1124.52      908.32    143.16 o 
 -13   6   0        6.74     -117.93     99.45 o 
 -12   6   0      576.38      465.02    121.38 o 
 -11   6   0       28.51       76.72     94.92 o 
 -10   6   0       23.35      -22.15     80.25 o 
  -9   6   0       40.75       -6.62     52.56 o 
  -8   6   0       13.87      -34.16     33.72 o 
  -8   6   0     1107.83      780.90    193.64 o 
  -7   6   0     3659.42     3653.04    233.84 o 
  -7   6   0      692.48      683.40     72.27 o 
  -6   6   0     3104.59     2915.79    144.75 o 
  -6   6   0     1289.29     1137.34    101.10 o 
  -5   6   0     1071.86     1137.34     78.45 o 
  -4   6   0     3622.97     3358.44     91.75 o 
  -3   6   0    11138.99    10595.43    132.24 o 
  -2   6   0      898.38     1124.39     59.75 o 
  -1   6   0     2797.50     2881.71    134.82 o 
  -1   6   0     3707.43     3645.42     88.08 o 
   0   6   0      909.24      945.85     78.45 o 
   0   6   0      385.01      390.95     42.71 o 
   1   6   0      757.35      671.82     88.52 o 
   1   6   0      515.72      540.52     38.47 o 
   2   6   0       56.36       28.04     16.47 o 
   3   6   0       93.57      131.30     21.07 o 
   4   6   0     2625.07     2667.93     50.98 o 
   5   6   0     4861.03     5194.92     72.84 o 
   6   6   0     1513.78     1781.98     58.89 o 
   7   6   0     5028.04     4571.86     78.38 o 
   8   6   0     8958.08     9394.24    135.40 o 
   9   6   0     1223.50     1322.93     68.60 o 
  10   6   0     1442.01     1542.53     74.57 o 
  11   6   0     3815.15     3636.86    120.44 o 
  12   6   0      997.49      870.06     64.28 o 
  13   6   0     1175.96     1081.54     94.41 o 
  14   6   0     3601.62     3917.87    156.90 o 
  15   6   0      334.16      227.22    120.30 o 
  16   6   0     1829.30     1829.36    161.72 o 
  17   6   0      240.75      231.39    108.58 o 
 -12   7   0      196.86      153.38    186.24 o 
 -12   7   0      239.01      282.73    260.95 o 
 -11   7   0       38.77     -165.82    143.52 o 
 -11   7   0     1189.78     1174.59    274.18 o 
 -10   7   0      173.91      115.27    116.85 o 
  -9   7   0       19.27      -89.24     73.27 o 
  -8   7   0      390.87      398.58     71.40 o 
  -7   7   0      572.57      676.06     64.43 o 
  -6   7   0      476.31      495.07    180.05 o 
  -6   7   0      473.67      464.59     65.15 o 
  -5   7   0     2843.00     3089.52    209.68 o 
  -5   7   0     2520.92     2434.74    100.17 o 
  -4   7   0     8365.60     7659.94    184.37 o 
  -4   7   0     9343.57     9457.88    200.04 o 
  -3   7   0      955.34      949.95     70.83 o 
  -2   7   0     4643.91     4951.81     98.94 o 
  -1   7   0      354.86      392.39     48.61 o 
   0   7   0     1087.07     1218.88     55.30 o 
   1   7   0      880.00      470.77     70.97 o 
   1   7   0     2490.06     2672.17     74.57 o 
   2   7   0      164.57      182.21     34.73 o 
   2   7   0      585.59      657.08     66.37 o 
   3   7   0     2287.20     2466.95     53.86 o 
   4   7   0     3034.08     3040.33     63.71 o 
   5   7   0       68.92       68.31     12.08 o 
   6   7   0     7021.19     7129.56     92.61 o 
   7   7   0     5373.99     5297.75     97.86 o 
   8   7   0      109.07      100.52     31.93 o 
   9   7   0     2698.01     3285.03     80.46 o 
  10   7   0     6452.95     6538.92    241.89 o 
  10   7   0      106.67      164.38     41.63 o 
  11   7   0     2118.28     2192.85    104.34 o 
  12   7   0      358.77      346.44     86.00 o 
  13   7   0     2179.41     2215.71    119.72 o 
  14   7   0       73.21       47.89     86.07 o 
  15   7   0     2044.70     1561.01    105.34 o 
  16   7   0       97.17      133.10    165.46 o 
  17   7   0     1867.72     1773.49    220.54 o 
 -11   8   0      320.02      -58.89    180.05 o 
 -10   8   0      374.44      374.85    235.78 o 
 -10   8   0       15.15     -217.59    149.49 o 
  -9   8   0       21.41       45.09     89.74 o 
  -8   8   0       14.10      -30.27     59.25 o 
  -7   8   0       54.26      -24.23     55.08 o 
  -6   8   0     1919.29     1905.37     87.80 o 
  -5   8   0     6979.53     6645.99    131.08 o 
  -4   8   0       16.68      -17.90     36.17 o 
  -3   8   0     4627.47     4892.70    157.69 o 
  -3   8   0     4548.67     4259.86    148.63 o 
  -2   8   0      437.41      415.76     76.80 o 
  -2   8   0      400.43      429.42     98.30 o 
  -1   8   0      419.55      458.62     59.54 o 
   0   8   0      651.78      784.14     54.29 o 
   1   8   0     1109.54      941.68     41.56 o 
   2   8   0      650.29      697.49     48.18 o 
   3   8   0     4964.56     5084.62     91.10 o 
   3   8   0     2017.58     2017.54    129.29 o 
   4   8   0     1491.16     1436.75     86.93 o 
   4   8   0     1002.16     1011.65     54.86 o 
   5   8   0     5472.06     5520.30     89.09 o 
   5   8   0     9324.95     9506.63    264.83 o 
   6   8   0     5542.69     5714.30     96.71 o 
   7   8   0      458.58      582.01     41.06 o 
   8   8   0     2545.56     2907.16     84.20 o 
   9   8   0        0.94       -0.72     27.11 o 
  10   8   0      769.27      727.11     75.29 o 
  11   8   0      452.45      379.09    155.53 o 
  11   8   0       16.11       19.41     40.48 o 
  12   8   0      605.59      595.74     77.87 o 
  12   8   0     1472.29     1483.49    185.95 o 
  13   8   0      429.66      388.94    114.62 o 
  14   8   0      320.39      246.42    116.92 o 
  15   8   0       24.96       64.36    121.23 o 
  16   8   0      918.12      819.66    150.36 o 
  17   8   0     1020.40      920.76    259.80 o 
 -10   9   0      361.81      385.92    189.11 o 
  -9   9   0      236.54       39.26    172.36 o 
  -8   9   0      113.76      -99.95    161.64 o 
  -7   9   0     1090.45     1190.76    128.86 o 
  -7   9   0     1183.60     1297.69    224.42 o 
  -6   9   0     4086.98     4405.11    122.46 o 
  -5   9   0       14.75       20.13     43.58 o 
  -4   9   0     3540.22     3769.32    106.21 o 
  -3   9   0     2516.13     2698.56     92.26 o 
  -2   9   0     1691.79     1701.30     75.36 o 
  -1   9   0       47.89      -21.36     82.48 o 
  -1   9   0        8.97        6.83     51.92 o 
   0   9   0      346.68      341.41     91.97 o 
   0   9   0     1318.42     1273.74     81.83 o 
   1   9   0      351.50      305.96     36.67 o 
   2   9   0     2046.40     2020.42     68.74 o 
   3   9   0     1434.19     1365.78     58.03 o 
   4   9   0     6323.28     6193.48     94.20 o 
   5   9   0    11135.39    11599.17    124.47 o 
   6   9   0      303.04      361.33     78.09 o 
   6   9   0      151.45      202.78     38.18 o 
   7   9   0     2807.75     2829.50     80.61 o 
   7   9   0     8755.93     8125.17    267.78 o 
   8   9   0       17.58       29.34     27.11 o 
   9   9   0      159.72      196.66     28.40 o 
  10   9   0        9.85       13.37     32.50 o 
  11   9   0       10.82       56.30     35.16 o 
  12   9   0      144.63      205.65     45.30 o 
  13   9   0      779.27      756.88     91.61 o 
  13   9   0     1087.67     1139.42    194.72 o 
  14   9   0      139.55      139.64     92.54 o 
  14   9   0      527.66      406.99    203.06 o 
  15   9   0      971.08     1098.94    151.36 o 
  16   9   0     1297.42     1429.85    167.97 o 
  -9  10   0      226.46      117.64    178.47 o 
  -8  10   0      745.22      806.07    180.92 o 
  -7  10   0     3167.47     3405.18    211.04 o 
  -6  10   0      879.58      742.21    162.29 o 
  -6  10   0       98.18      126.12     71.55 o 
  -5  10   0     2033.26     2080.17     96.93 o 
  -4  10   0     2149.09     2078.88     93.41 o 
  -3  10   0      344.59      366.36     54.50 o 
  -2  10   0        3.98       -7.05     36.67 o 
  -1  10   0      895.80      906.74     62.63 o 
   0  10   0      109.50      155.10     38.90 o 
   1  10   0        2.52       24.30     46.16 o 
   1  10   0     1796.38     1012.72     80.53 o 
   2  10   0      240.92      213.42     62.20 o 
   2  10   0        3.00      -29.19     71.62 o 
   3  10   0     4153.90     3910.25     89.24 o 
   4  10   0    10392.46    10324.70    125.12 o 
   5  10   0      359.08      336.16     50.12 o 
   6  10   0     5836.40     5827.55    100.38 o 
   7  10   0     2320.21     1580.21     55.37 o 
   8  10   0      680.99      710.43     73.92 o 
   9  10   0       43.38       55.66     36.53 o 
   9  10   0     1850.18     1734.01    192.49 o 
  10  10   0      529.85      520.96     47.82 o 
  11  10   0        3.07      -14.74     42.42 o 
  12  10   0        7.20       17.11     37.39 o 
  13  10   0        6.90       -7.62     48.25 o 
  14  10   0     1127.32     1287.91    123.82 o 
  15  10   0     1912.32     2179.54    149.49 o 
  16  10   0        8.97      -51.99     91.82 o 
  -8  11   0      938.93      941.68    193.64 o 
  -7  11   0      770.05      780.83    180.77 o 
  -6  11   0     2048.38     2226.79    151.22 o 
  -5  11   0     2126.74     2140.64    145.39 o 
  -5  11   0     1368.86     1335.01    174.23 o 
  -4  11   0       34.45       61.84    135.76 o 
  -4  11   0       30.34       11.72     65.87 o 
  -3  11   0      365.06      398.36     59.54 o 
  -2  11   0      153.67      153.52     48.39 o 
  -1  11   0      540.15      613.93     59.47 o 
   0  11   0       78.45      130.08     41.56 o 
   1  11   0      205.05      124.76     37.03 o 
   2  11   0      290.67      291.15     42.28 o 
   3  11   0    14219.51    14506.61    245.77 o 
   3  11   0     5427.35     5663.18    138.99 o 
   4  11   0      614.21      575.61     79.67 o 
   5  11   0     6452.97     6630.82    144.89 o 
   6  11   0     4499.53     4252.24    122.82 o 
   7  11   0     1950.79     1987.05     99.88 o 
   8  11   0      994.47      859.57    101.82 o 
   9  11   0      184.63      224.49     99.01 o 
  10  11   0      231.42      115.27    111.81 o 
  11  11   0       40.46       19.63     62.49 o 
  12  11   0       81.17        9.71     48.75 o 
  13  11   0     1010.93     1140.50     91.46 o 
  14  11   0     3807.65     4014.08    142.09 o 
  15  11   0       40.47       19.99     70.90 o 
  16  11   0     1802.50     2088.37    157.19 o 
  17  11   0       69.26      -17.69     80.61 o 
  -7  12   0     1989.08     1616.95    355.93 o 
  -6  12   0      705.55      496.30    297.19 o 
  -5  12   0       44.33       26.10    128.21 o 
  -4  12   0      820.44      816.42    131.66 o 
  -3  12   0      194.50      199.54    108.94 o 
  -3  12   0      190.27      298.63    120.51 o 
  -2  12   0      309.91      358.67     84.35 o 
  -2  12   0     1607.53     1712.37    150.79 o 
  -1  12   0      519.44      448.91     58.75 o 
   0  12   0       54.52       57.24     49.47 o 
   1  12   0        6.96       27.76     45.88 o 
   2  12   0      617.69      615.73     68.31 o 
   3  12   0       56.35       13.81     42.42 o 
   4  12   0     6479.53     6717.10    147.84 o 
   5  12   0     5160.79     5400.86    168.98 o 
   5  12   0     3082.62     2954.76    207.66 o 
   6  12   0      941.77      909.40     91.39 o 
   7  12   0     1166.20     1095.63     94.70 o 
   8  12   0     1334.58     1153.09     89.81 o 
   9  12   0      168.26       80.89    101.10 o 
  10  12   0       62.48      -54.94    106.85 o 
  11  12   0       70.71       32.65    119.00 o 
  12  12   0     2041.64     2230.02    170.78 o 
  13  12   0     2133.78     2281.36    147.34 o 
  14  12   0       20.52       43.93     77.16 o 
  15  12   0     1291.95     1586.68    141.94 o 
  16  12   0      117.38      121.45     84.99 o 
  17  12   0      160.82      176.17     93.33 o 
  -5  13   0      557.13      517.58    247.93 o 
  -4  13   0      190.52      247.36    159.27 o 
  -3  13   0      610.08      656.00    152.15 o 
  -2  13   0     1781.92     2016.61    175.45 o 
  -1  13   0       12.81       41.49     95.92 o 
  -1  13   0      133.88      341.19    204.07 o 
   0  13   0      627.44      677.50    101.10 o 
   1  13   0     1900.09     2002.80    137.84 o 
   2  13   0        3.07      -10.86     47.53 o 
   3  13   0     3384.75     3499.02    163.73 o 
   4  13   0     3177.10     3240.45    158.70 o 
   5  13   0      129.63      136.33     51.70 o 
   6  13   0      603.90      549.58     69.17 o 
   7  13   0      305.61      267.06    103.76 o 
   7  13   0      111.67      115.62    102.97 o 
   8  13   0      515.33      459.70     93.05 o 
   9  13   0      186.67      301.29     69.61 o 
  10  13   0      572.63      533.54     95.78 o 
  11  13   0      210.27      258.93    122.17 o 
  12  13   0     2324.28     2874.73    173.51 o 
  13  13   0       60.68      -59.03    140.58 o 
  14  13   0     1968.42     2382.68    198.60 o 
  15  13   0      234.20      196.09    136.69 o 
  16  13   0       45.85       64.14    138.06 o 
  -4  14   0      152.29      294.60    140.79 o 
  -4  14   0      444.52       93.98    252.61 o 
  -3  14   0      767.65     1047.46    181.28 o 
  -2  14   0      113.51      292.30    157.83 o 
  -1  14   0     1931.68     2019.70    186.88 o 
   0  14   0      807.01      907.17    159.06 o 
   1  14   0      883.13     1014.52    150.07 o 
   3  14   0     1102.27     1312.79    127.13 o 
   4  14   0      472.79      488.46     96.86 o 
   5  14   0      351.98      329.62     89.88 o 
   6  14   0       34.08      125.84     71.83 o 
   7  14   0      538.27      553.96     96.57 o 
   8  14   0       64.16       20.42     64.43 o 
   9  14   0      228.05      169.84    117.78 o 
   9  14   0      229.19      250.52    162.58 o 
  10  14   0     1423.10     1300.71    149.06 o 
  11  14   0      987.29      914.43    143.60 o 
  12  14   0      220.30      182.28    124.54 o 
  13  14   0     1049.62     1256.85    235.71 o 
  14  14   0     1477.28     1405.26    252.61 o 
  -3  15   0        9.46     -111.31    255.05 o 
  -3  15   0        9.46       31.85    132.16 o 
  -2  15   0      225.89      200.33    145.03 o 
  -2  15   0      772.79      615.30    268.21 o 
  -1  15   0      901.52     1034.51    183.65 o 
   0  15   0       23.40       91.90    158.19 o 
   1  15   0     1495.25     1612.57    173.01 o 
   2  15   0      575.50      372.69     96.64 o 
   3  15   0      395.18      349.18    152.58 o 
   4  15   0      579.49      639.32    109.37 o 
   5  15   0        5.22      -21.07     70.61 o 
   6  15   0       58.60       67.81     76.08 o 
   7  15   0       19.66       17.98     73.70 o 
   8  15   0      362.59      384.12     92.90 o 
   9  15   0      589.03      534.84    100.74 o 
  10  15   0      446.49      393.83    123.25 o 
  11  15   0        9.53       14.17    193.86 o 
  11  15   0        8.49      -11.58    118.72 o 
  12  15   0     2994.46     3079.09    200.55 o 
  13  15   0     2041.24     2060.04    184.15 o 
  14  15   0      306.43      277.63    147.91 o 
  15  15   0      458.31      758.61    168.04 o 
  -1  16   0        3.69       66.59    144.53 o 
  -1  16   0        3.69       16.04    260.88 o 
   0  16   0      955.73     1101.31    203.35 o 
   0  16   0     1291.50     1714.74    295.10 o 
   1  16   0      939.82     1143.23    192.85 o 
   2  16   0      158.73      202.92    147.12 o 
   3  16   0      565.72      610.84    154.38 o 
   4  16   0      376.12      425.83    144.60 o 
   5  16   0      512.70      476.67    164.02 o 
   6  16   0       21.62     -209.46    207.31 o 
   6  16   0       11.09        1.94    121.45 o 
   7  16   0      792.25      857.34    122.46 o 
   8  16   0      308.41      363.84     98.44 o 
   9  16   0      251.91      202.42     89.31 o 
  10  16   0        0.27      -44.65     75.72 o 
  11  16   0     1446.84     1143.67    128.21 o 
  12  16   0      879.34      761.13    119.29 o 
  13  16   0      317.16      206.59    153.59 o 
  13  16   0      963.79      638.09    216.15 o 
  14  16   0      290.33      499.60    173.65 o 
   1  17   0       91.55      227.80    160.49 o 
   1  17   0       91.55      358.02    282.95 o 
   2  17   0      659.81      689.58    238.73 o 
   2  17   0      654.27      744.44    190.26 o 
   3  17   0      178.65       60.54    151.79 o 
   4  17   0      212.97      107.28    157.33 o 
   5  17   0       73.27      132.09    142.16 o 
   6  17   0      350.15      492.70    153.95 o 
   7  17   0       76.50       85.57    163.87 o 
   8  17   0       48.15     -101.96    124.90 o 
   8  17   0      665.24      367.58    233.19 o 
   9  17   0      241.46      236.07     98.73 o 
  10  17   0      855.75      825.41    127.78 o 
  11  17   0      652.75      724.45    121.16 o 
  12  17   0      128.39       56.37     90.10 o 
   5  18   0      197.07      565.25    170.78 o 
   6  18   0       83.26        8.27    150.79 o 
   7  18   0       74.99       26.03    149.42 o 
   8  18   0      193.15      265.12    175.16 o 
   9  18   0     1373.37     1420.07    259.51 o 
   9  18   0     1104.42     1058.03    213.92 o 
 -11 -17   1       40.75      110.88     93.12 o 
 -10 -17   1     2618.75     2306.10    286.47 o 
 -10 -17   1      906.71      706.19    188.11 o 
  -9 -17   1       69.84      111.74    168.62 o 
  -8 -17   1     1519.99     1712.51    191.05 o 
  -7 -17   1     1649.33     1646.94    184.01 o 
  -6 -17   1      115.20       40.20    147.05 o 
  -5 -17   1       81.65      164.95    156.47 o 
  -4 -17   1      244.70      186.02    174.16 o 
  -3 -17   1      276.41      214.21    160.06 o 
  -3 -17   1      488.30      280.29    245.20 o 
  -2 -17   1      146.88      164.16     81.11 o 
 -13 -16   1      226.07      356.29    102.11 o 
 -12 -16   1       58.52       57.24     84.85 o 
 -11 -16   1      989.18      868.55    174.95 o 
 -10 -16   1        8.99      -41.85     77.08 o 
  -9 -16   1     1346.06     1228.30    138.63 o 
  -8 -16   1      815.17      817.07    123.39 o 
  -7 -16   1       46.35       34.51    150.79 o 
  -6 -16   1      557.66      557.92    154.81 o 
  -5 -16   1      177.09      272.16    144.17 o 
  -4 -16   1      191.48      170.13    143.96 o 
  -3 -16   1       94.47       69.03    147.34 o 
  -2 -16   1      502.15      565.47    157.04 o 
  -1 -16   1      426.60      625.73    259.08 o 
  -1 -16   1      390.89      406.99    168.69 o 
   0 -16   1     1201.59     1269.86    155.60 o 
 -14 -15   1      457.11      592.22    186.02 o 
 -13 -15   1        6.68       67.23    140.36 o 
 -13 -15   1     1078.35      999.71    223.34 o 
 -12 -15   1      624.45      635.65    112.10 o 
 -11 -15   1       14.21       45.80     76.51 o 
 -10 -15   1      850.88      899.11    120.16 o 
  -9 -15   1      989.67      906.45    119.22 o 
  -8 -15   1        1.40      -33.80     66.15 o 
  -7 -15   1      171.50      120.87     78.74 o 
  -6 -15   1        5.39       69.25    200.62 o 
  -6 -15   1        1.19      -51.63    112.53 o 
  -5 -15   1      697.37      751.56    152.94 o 
  -4 -15   1       82.02      -28.19    137.27 o 
  -3 -15   1      818.46      852.23    150.14 o 
  -2 -15   1      169.81      350.90    136.69 o 
  -1 -15   1     1295.10     1114.47    160.06 o 
   0 -15   1      445.88      536.20    168.04 o 
   1 -15   1     1153.45     1133.31    267.49 o 
   1 -15   1     1010.78      990.58    190.34 o 
   2 -15   1      794.69      839.65    133.82 o 
 -15 -14   1      451.76      587.98    216.94 o 
 -14 -14   1     1729.85     1547.92    177.61 o 
 -13 -14   1     1426.17     1233.98    162.80 o 
 -12 -14   1      653.22      655.93    150.07 o 
 -11 -14   1     1272.24     1077.51    179.19 o 
 -11 -14   1     1594.85     1474.58    210.40 o 
 -10 -14   1     1081.13      426.76     89.31 o 
  -9 -14   1        3.02      -50.12     62.34 o 
  -8 -14   1      234.87      201.48     79.31 o 
  -7 -14   1      403.22      394.48     90.75 o 
  -6 -14   1      476.69      541.96     98.01 o 
  -5 -14   1      211.48      195.94     82.12 o 
  -4 -14   1      508.33      508.30    100.67 o 
  -3 -14   1      874.60      855.90    149.71 o 
  -2 -14   1     1356.69     1574.31    161.86 o 
  -1 -14   1       23.85      101.89     67.81 o 
   0 -14   1     2107.61     2615.37    193.07 o 
   1 -14   1     1882.41     1901.56    188.25 o 
   2 -14   1      192.36        7.77    220.54 o 
   2 -14   1       73.83      173.94    131.88 o 
   3 -14   1       62.37       38.97    127.56 o 
   3 -14   1      550.27      489.10    251.67 o 
   4 -14   1      672.68      620.26    282.23 o 
   4 -14   1      122.33      119.51    136.77 o 
 -14 -13   1     1695.75     1520.02    256.56 o 
 -13 -13   1      600.89      537.57    220.97 o 
 -12 -13   1     3811.47     3982.80    199.68 o 
 -11 -13   1     2346.94     2343.49    168.91 o 
 -10 -13   1      304.03      209.68    125.26 o 
  -9 -13   1      538.46      192.56     85.14 o 
  -9 -13   1      595.81      554.04    163.51 o 
  -8 -13   1      130.25      159.49     71.47 o 
  -7 -13   1      328.38      398.72     82.84 o 
  -6 -13   1        8.78        3.52     57.74 o 
  -5 -13   1       97.67       91.90     68.81 o 
  -4 -13   1      380.61      308.05     82.76 o 
  -3 -13   1      473.40      533.04     96.93 o 
  -2 -13   1      322.10      281.22     80.18 o 
  -1 -13   1     1056.19      125.69     59.97 o 
  -1 -13   1     1244.15     1562.16    230.10 o 
   0 -13   1     1842.38     2088.37    170.99 o 
   1 -13   1      350.01      252.53    138.92 o 
   2 -13   1      967.66      921.55    156.40 o 
   3 -13   1     1477.06     1724.45    178.47 o 
   4 -13   1      330.51        0.79    219.46 o 
   4 -13   1      305.95      308.05    137.05 o 
   5 -13   1      511.22      494.14    253.47 o 
 -16 -12   1       89.36       86.57     87.15 o 
 -15 -12   1      236.26      294.74    137.77 o 
 -14 -12   1       59.00      198.75    125.12 o 
 -14 -12   1       70.63       -2.01    219.31 o 
 -13 -12   1     2578.24     2839.79    192.64 o 
 -12 -12   1     3060.25     3566.90    186.88 o 
 -11 -12   1      110.61       74.21    104.98 o 
 -10 -12   1     1493.46     1475.15    107.50 o 
  -9 -12   1     1087.83     1069.60    102.18 o 
  -8 -12   1      179.12      181.28     87.94 o 
  -7 -12   1      254.32      186.52    100.96 o 
  -7 -12   1      438.23      281.66     98.15 o 
  -6 -12   1      454.34      484.43     62.05 o 
  -5 -12   1       10.31      -13.37     39.91 o 
  -4 -12   1     1294.56     1207.30     82.26 o 
  -3 -12   1      293.52      286.11     73.63 o 
  -2 -12   1     1985.00     2056.23    130.01 o 
  -1 -12   1     3278.92     3206.36    147.98 o 
   0 -12   1       20.40       10.28     58.82 o 
   0 -12   1      253.44      358.09    164.52 o 
   1 -12   1     1759.77     1914.14    158.98 o 
   1 -12   1      556.17      498.31    125.84 o 
   2 -12   1     2330.13     2565.75    140.65 o 
   3 -12   1      146.46      189.69    113.25 o 
   4 -12   1     1705.21     1979.00    148.05 o 
   5 -12   1      755.81      617.31    170.99 o 
   6 -12   1      100.43      142.16    188.32 o 
   7 -12   1      675.25      565.54    198.46 o 
 -17 -11   1      109.55      192.28     93.77 o 
 -16 -11   1       10.64       79.31     79.67 o 
 -15 -11   1      174.41      201.05     85.06 o 
 -14 -11   1      399.40      459.41     77.08 o 
 -13 -11   1     2747.90     3026.02    158.48 o 
 -12 -11   1       62.84      -52.71    134.10 o 
 -11 -11   1     2502.75     2804.05    165.96 o 
 -10 -11   1     1606.68     1792.47    139.71 o 
  -9 -11   1      128.11      116.63     96.86 o 
  -8 -11   1      236.89      215.57     46.38 o 
  -7 -11   1      396.71      404.83     77.59 o 
  -6 -11   1      883.09      823.25     85.14 o 
  -5 -11   1      130.95      113.61     81.76 o 
  -5 -11   1      121.02      115.27     46.31 o 
  -4 -11   1       19.10       18.70     30.78 o 
  -3 -11   1     3031.57     3299.84     84.13 o 
  -2 -11   1     3068.12     3175.73     86.86 o 
  -1 -11   1      763.10      672.82     54.94 o 
   0 -11   1     2422.85     2483.13     84.71 o 
   1 -11   1      762.47      800.67     75.00 o 
   2 -11   1     1193.35     1171.06    133.39 o 
   2 -11   1      204.22      230.75     72.84 o 
   3 -11   1      965.28     1137.41    112.96 o 
   3 -11   1       76.56       66.73     86.93 o 
   4 -11   1     1730.46     1983.89    114.62 o 
   5 -11   1      330.16      272.52     97.50 o 
   6 -11   1      897.91      936.58    182.86 o 
   7 -11   1       63.52     -327.96    292.80 o 
   8 -11   1      856.17      634.21    337.24 o 
 -16 -10   1       63.34       95.56    101.46 o 
 -15 -10   1      133.04      219.10    110.59 o 
 -14 -10   1     1791.16     1991.58    136.98 o 
 -13 -10   1      148.30      151.58     49.76 o 
 -12 -10   1     2599.29     2773.63    113.04 o 
 -11 -10   1     1525.11     1557.84     90.39 o 
 -10 -10   1      552.73      513.84     91.75 o 
  -9 -10   1      266.76      258.07     76.80 o 
  -8 -10   1       70.37       21.07     64.43 o 
  -7 -10   1     1381.85     1235.63     66.37 o 
  -6 -10   1     1100.67     1038.97     62.85 o 
  -5 -10   1      583.14      562.45     57.96 o 
  -4 -10   1     8690.81     8680.64    122.46 o 
  -3 -10   1     6330.82     6630.75    163.37 o 
  -3 -10   1     4224.55     4102.02    119.00 o 
  -2 -10   1      347.97      331.85     39.76 o 
  -1 -10   1     4669.33     4607.81     95.99 o 
   0 -10   1     1445.57     1396.99     77.08 o 
   1 -10   1       23.13      -13.81     35.02 o 
   2 -10   1      165.98      195.66     46.16 o 
   3 -10   1       69.76       76.08     43.86 o 
   4 -10   1       48.50       18.19     61.19 o 
   4 -10   1      177.09      201.91    124.90 o 
   5 -10   1      995.12     1145.03    105.77 o 
   6 -10   1       25.06      -32.21    109.87 o 
   7 -10   1     3509.84     3916.08    175.09 o 
   8 -10   1     1821.71     1787.51    198.24 o 
   9 -10   1      291.49      230.82    189.47 o 
 -16  -9   1      259.22      200.47    241.89 o 
 -16  -9   1      225.98      219.53     90.46 o 
 -15  -9   1     2106.37     2005.39    117.93 o 
 -14  -9   1      159.50      136.12     59.32 o 
 -13  -9   1     1368.18     1605.66     95.28 o 
 -12  -9   1     1341.48     1292.37     84.92 o 
 -11  -9   1        0.27       -0.14     36.24 o 
 -10  -9   1      665.78      737.54     56.23 o 
  -9  -9   1      797.62      885.95     57.17 o 
  -8  -9   1      429.26      493.71     78.38 o 
  -8  -9   1      859.01      934.20    106.56 o 
  -7  -9   1      196.55      141.65     55.01 o 
  -6  -9   1      924.83      840.94     57.67 o 
  -5  -9   1     2722.39     2734.52     73.20 o 
  -4  -9   1    11322.73    11385.75    127.13 o 
  -3  -9   1     1627.03     1648.59     64.86 o 
  -2  -9   1    10699.35    11067.42    132.81 o 
  -1  -9   1     3197.47     3128.56    124.04 o 
  -1  -9   1     1501.06     1483.93     88.52 o 
   0  -9   1      218.24      247.36     43.79 o 
   1  -9   1        3.24        9.35     30.85 o 
   2  -9   1      284.04      200.55     42.64 o 
   3  -9   1        9.06      -12.94     37.89 o 
   4  -9   1      568.91      505.79     57.81 o 
   5  -9   1      139.24      204.21     50.26 o 
   6  -9   1     3044.64     3048.24    184.94 o 
   6  -9   1     2922.71     3308.54    150.93 o 
   7  -9   1     2281.78     2539.72    151.94 o 
   8  -9   1     1189.21     1079.38    136.33 o 
   9  -9   1     1201.87     1014.52    180.12 o 
  10  -9   1      124.71     -202.56    175.45 o 
 -17  -8   1      189.97       41.92    236.43 o 
 -16  -8   1     1632.92     1907.60    260.80 o 
 -15  -8   1      255.90      416.70    142.23 o 
 -14  -8   1     2584.07     2687.42    149.71 o 
 -14  -8   1     2621.07     2816.85    252.32 o 
 -13  -8   1     1729.88     1926.58    101.32 o 
 -13  -8   1     1733.17     1960.16    224.35 o 
 -12  -8   1        8.43       21.64     39.76 o 
 -11  -8   1     1653.50     1612.57     86.22 o 
 -10  -8   1      479.71      555.76     58.68 o 
  -9  -8   1      411.65      466.81     45.37 o 
  -8  -8   1      339.80      284.75     36.17 o 
  -7  -8   1       86.91       53.50     14.24 o 
  -6  -8   1     3589.67     3504.05     97.86 o 
  -6  -8   1     5114.73     2813.68     72.34 o 
  -5  -8   1    12571.07    13158.23    130.22 o 
  -4  -8   1      660.70      660.31     48.46 o 
  -3  -8   1    12464.81    12277.31    122.67 o 
  -2  -8   1     3204.64     3405.69     74.64 o 
  -1  -8   1      776.76      731.86     53.93 o 
   0  -8   1     2296.32     1984.39     50.98 o 
   1  -8   1       13.85       11.43     33.51 o 
   1  -8   1      174.66      226.22    101.46 o 
   2  -8   1        7.96      -18.05     29.27 o 
   3  -8   1        3.49        2.37     33.29 o 
   4  -8   1      284.59      305.10     48.82 o 
   5  -8   1     2388.92     2576.54     93.12 o 
   6  -8   1     2620.13     2622.27     98.01 o 
   7  -8   1      249.80      397.21     83.27 o 
   7  -8   1      477.95      265.19    254.19 o 
   8  -8   1     3272.72     3907.23    242.32 o 
   8  -8   1     3377.69     3502.54    206.59 o 
   9  -8   1      214.15      262.10    164.95 o 
  10  -8   1      200.06      157.91    166.53 o 
  11  -8   1      233.95      -12.01    161.72 o 
 -17  -7   1      681.23      336.52    129.72 o 
 -16  -7   1      318.86      255.27    149.85 o 
 -15  -7   1     2564.84     2739.48    149.28 o 
 -14  -7   1      190.90      198.68    103.69 o 
 -13  -7   1      224.51      414.39    101.39 o 
 -12  -7   1     1460.10     1496.29     87.51 o 
 -12  -7   1     1508.67     1611.49    195.73 o 
 -11  -7   1       19.46       10.64     34.16 o 
 -10  -7   1      707.48      724.67     54.86 o 
  -9  -7   1        5.94       -4.24     27.54 o 
  -8  -7   1      133.18      214.06     38.04 o 
  -7  -7   1     1943.01     2122.45     61.70 o 
  -6  -7   1     2351.48     2298.76     68.67 o 
  -5  -7   1      136.72      103.83     22.65 o 
  -4  -7   1    13846.09    14604.69    135.18 o 
  -4  -7   1    20277.99    21554.99    358.96 o 
  -3  -7   1     4806.82     5024.36     87.73 o 
  -3  -7   1     1863.85     1959.30    121.38 o 
  -2  -7   1      779.66      890.48     46.95 o 
  -1  -7   1     1110.94     1208.53     50.98 o 
   0  -7   1     3200.12     2860.85     62.70 o 
   1  -7   1     1304.07     1281.80     61.91 o 
   2  -7   1      424.39      455.81     68.10 o 
   2  -7   1      104.51       76.72     64.00 o 
   3  -7   1       21.44       17.62     29.63 o 
   4  -7   1     4031.76     4069.67     97.36 o 
   5  -7   1     4478.19     4721.06    108.22 o 
   6  -7   1        7.02      -31.64     38.40 o 
   7  -7   1     4662.05     4410.93    115.77 o 
   8  -7   1      675.30      731.72     84.99 o 
   9  -7   1      374.24      -84.78    180.27 o 
   9  -7   1      371.19      284.89     80.25 o 
  10  -7   1       51.67      -58.17    149.06 o 
  11  -7   1      251.04      146.83    180.20 o 
  12  -7   1      220.17      -85.78    187.67 o 
 -17  -6   1       13.84      111.17    276.33 o 
 -17  -6   1       10.60      -78.52    134.25 o 
 -16  -6   1     1749.67     1806.64    208.67 o 
 -15  -6   1     1908.07     1381.60    155.17 o 
 -14  -6   1      781.66      599.19     87.58 o 
 -13  -6   1     2102.73     2066.15    121.59 o 
 -12  -6   1      670.09      730.28     77.87 o 
 -11  -6   1     3661.93     3772.69    128.50 o 
 -10  -6   1      404.44      423.45     52.35 o 
  -9  -6   1      205.85      177.25     34.51 o 
  -8  -6   1      588.42      615.80     43.50 o 
  -7  -6   1     1516.29     1615.01     55.08 o 
  -6  -6   1     1446.14     1376.28     48.18 o 
  -5  -6   1    22583.21    23754.67    195.87 o 
  -4  -6   1     1488.18     1347.02     47.67 o 
  -3  -6   1      102.79       85.57     18.77 o 
  -2  -6   1     5732.60     5860.70    104.19 o 
  -2  -6   1     9187.58     9662.52    139.07 o 
  -1  -6   1     1512.73     1621.91    104.26 o 
  -1  -6   1     1513.02     1576.97     57.24 o 
   0  -6   1      684.13      521.89     40.20 o 
   1  -6   1     1122.57     1235.35     53.28 o 
   2  -6   1     3634.18     3902.84     82.76 o 
   3  -6   1     2786.03     2852.73     83.27 o 
   4  -6   1     3093.13     3308.61    160.78 o 
   4  -6   1     3230.02     3441.64    113.83 o 
   5  -6   1      478.99      538.86     51.13 o 
   6  -6   1     6253.66     6232.03    119.51 o 
   7  -6   1      818.80      763.00     63.28 o 
   8  -6   1      161.16      234.92     69.39 o 
   9  -6   1      301.45      360.18     73.63 o 
  10  -6   1       94.96        5.03     82.26 o 
  11  -6   1      180.25      -78.31    224.63 o 
  11  -6   1        3.41      -12.15    149.78 o 
  12  -6   1      475.59      128.06    194.43 o 
  13  -6   1       21.11      902.42    223.27 o 
 -17  -5   1     1510.79     1738.83    175.24 o 
 -16  -5   1      720.59      709.21    125.04 o 
 -15  -5   1     1606.38     1982.45    274.90 o 
 -15  -5   1     1605.34     1727.76    210.04 o 
 -14  -5   1     1371.37     1749.40    132.24 o 
 -13  -5   1      224.02      210.40     91.25 o 
 -12  -5   1     1844.21     1458.40     70.40 o 
 -11  -5   1      790.05      772.49     68.60 o 
 -10  -5   1     1349.63     1350.61     86.43 o 
  -9  -5   1     5215.74     5328.81    151.07 o 
  -8  -5   1      943.16     1052.56     57.74 o 
  -7  -5   1        6.98        3.67     20.35 o 
  -6  -5   1     5549.25     5457.17     79.82 o 
  -5  -5   1     6642.87     6498.01     92.76 o 
  -4  -5   1       42.82       37.75      7.84 o 
  -3  -5   1      677.96      674.77     34.01 o 
  -2  -5   1      142.25      146.62     18.41 o 
  -1  -5   1      961.27      977.85     40.56 o 
  -1  -5   1     1793.78     1942.61    100.09 o 
   0  -5   1     1311.92     1310.63     54.79 o 
   0  -5   1     1664.92     1700.43     76.36 o 
   1  -5   1      683.46      687.78     47.39 o 
   1  -5   1     1433.59     1510.60     79.24 o 
   2  -5   1      527.23      521.97     46.67 o 
   3  -5   1     8560.64     9336.35    115.98 o 
   4  -5   1     1881.10     1882.86     71.19 o 
   5  -5   1     9911.48     9900.82    136.55 o 
   6  -5   1     2283.69     1597.75     92.90 o 
   6  -5   1     2116.38     2311.28    135.90 o 
   7  -5   1      219.50      157.98    152.15 o 
   7  -5   1      214.73      207.74     49.54 o 
   8  -5   1     2448.30     2397.42    216.29 o 
   8  -5   1      791.82      653.12     94.63 o 
   9  -5   1      356.02      296.47     65.22 o 
  10  -5   1        5.83      -11.65     54.50 o 
  11  -5   1       34.71       19.13     84.35 o 
  12  -5   1       20.42      -59.47     91.82 o 
  13  -5   1       86.15      -15.82    102.83 o 
 -17  -4   1      777.89      694.97    135.33 o 
 -16  -4   1      380.15      294.60    105.05 o 
 -15  -4   1     2836.80     2922.62    177.25 o 
 -14  -4   1      392.73      352.63     93.98 o 
 -13  -4   1     2253.57     2438.91    154.17 o 
 -13  -4   1       61.67       29.34     98.58 o 
 -12  -4   1     1292.55     1374.12    107.72 o 
 -11  -4   1      149.52      147.70     60.83 o 
 -10  -4   1     8213.08     6759.96     98.08 o 
  -9  -4   1     4393.69     3808.86     81.90 o 
  -8  -4   1     6712.47     6799.80    150.79 o 
  -7  -4   1    13285.04    14309.02    154.31 o 
  -6  -4   1     4126.76     3905.22     67.30 o 
  -5  -4   1      275.71      351.05     26.61 o 
  -4  -4   1     2047.37     2180.19     44.58 o 
  -3  -4   1     2328.02     2456.38     47.82 o 
  -2  -4   1     1013.77      796.22     28.33 o 
  -1  -4   1       19.31       10.43     12.22 o 
   0  -4   1     2099.69     2394.54     44.65 o 
   1  -4   1     5114.71     5403.60     92.69 o 
   1  -4   1     5125.75     4740.05    152.15 o 
   2  -4   1     8350.77     8912.11    145.47 o 
   2  -4   1     6316.59     7108.13    117.49 o 
   3  -4   1     2422.93     2631.11     77.95 o 
   3  -4   1     2410.48     2800.17    129.57 o 
   4  -4   1    16781.29    16468.79    146.90 o 
   5  -4   1     9703.07     7954.32     88.23 o 
   6  -4   1     2827.88     2937.58     86.86 o 
   7  -4   1     3998.55     4335.86    106.85 o 
   8  -4   1     2580.76     2595.52    140.65 o 
   9  -4   1      591.91      502.98    171.14 o 
   9  -4   1      245.13      225.43     76.15 o 
  10  -4   1     3766.56     3633.84    249.80 o 
  10  -4   1      128.31      133.24     77.66 o 
  11  -4   1       27.65       65.07     81.69 o 
  12  -4   1       22.19      -84.35     85.06 o 
  13  -4   1      666.88      544.76    124.83 o 
  14  -4   1      586.88      626.88    138.06 o 
 -17  -3   1      252.11      375.21    122.46 o 
 -16  -3   1     1281.94     1347.52    155.46 o 
 -15  -3   1      392.56      323.22    102.39 o 
 -14  -3   1      801.32      854.32    119.29 o 
 -13  -3   1      102.44       53.79     51.05 o 
 -12  -3   1       69.40       17.69     62.13 o 
 -12  -3   1      129.94      244.77    133.75 o 
 -11  -3   1       10.35       97.58     83.77 o 
 -11  -3   1     4242.97     4544.82    198.46 o 
 -10  -3   1     5057.27     5297.18    107.50 o 
  -9  -3   1      821.65      780.90     58.03 o 
  -8  -3   1    15501.52    14185.77    134.68 o 
  -7  -3   1     3961.88     2350.75     71.33 o 
  -6  -3   1     3956.40     4385.33     81.69 o 
  -5  -3   1     5480.54     6246.26     77.23 o 
  -4  -3   1     2543.74     3292.58     50.48 o 
  -3  -3   1      886.94     1218.95     33.87 o 
  -2  -3   1     6529.08     7867.89     68.10 o 
  -1  -3   1    13985.85    15860.68     83.99 o 
   0  -3   1      469.85      698.78     25.96 o 
   1  -3   1      273.28      199.11     22.29 o 
   2  -3   1     1686.18     1622.27     47.67 o 
   2  -3   1     6284.31     6160.98    180.63 o 
   3  -3   1    25921.01      373.12     69.46 o 
   3  -3   1    25098.78    26454.67    172.07 o 
   4  -3   1     5847.91     5840.35    126.20 o 
   4  -3   1     2210.07     2021.64     76.94 o 
   5  -3   1     1682.18     1786.36     64.28 o 
   6  -3   1    10569.17    11257.18    130.80 o 
   7  -3   1     3621.47     4024.01     92.54 o 
   8  -3   1       25.89      -41.49     57.81 o 
   9  -3   1     1166.34     1264.61    102.54 o 
  10  -3   1      876.70      926.73    156.47 o 
  10  -3   1     2494.96     2452.14    151.15 o 
  11  -3   1       14.40       -8.70     72.19 o 
  11  -3   1      800.57      846.62    185.73 o 
  12  -3   1      491.22      382.54    102.18 o 
  13  -3   1      428.28      211.91    103.11 o 
  14  -3   1     1919.73     1582.65    164.09 o 
  15  -3   1     1188.71      944.05    153.74 o 
 -16  -2   1      665.89      515.28    122.02 o 
 -15  -2   1       82.01       85.78     90.31 o 
 -14  -2   1      884.17      821.53    118.86 o 
 -13  -2   1        0.37      -89.38     65.07 o 
 -12  -2   1       16.54       23.80     44.37 o 
 -11  -2   1        0.79       43.00     39.76 o 
 -10  -2   1        6.32       -2.30     35.38 o 
 -10  -2   1      594.29      483.28    111.17 o 
  -9  -2   1     3901.87     4245.91    139.14 o 
  -9  -2   1     8374.61     8616.43    151.07 o 
  -8  -2   1    10585.60    11125.16    137.20 o 
  -8  -2   1     7165.05     8452.70    246.28 o 
  -7  -2   1     5809.38     6560.71     90.60 o 
  -6  -2   1     5632.94     5052.91     82.26 o 
  -5  -2   1     1176.89      668.29     35.81 o 
  -4  -2   1      129.83      275.90     27.32 o 
  -3  -2   1        5.61       89.88     14.88 o 
  -3  -2   1      284.31      500.03     64.28 o 
  -2  -2   1     2331.58     2045.58     34.44 o 
  -1  -2   1     1493.65     1107.57     21.28 o 
   0  -2   1      930.21     1483.71     25.02 o 
   1  -2   1     8164.25     6034.07    121.09 o 
   2  -2   1    16756.88    16492.45    111.81 o 
   3  -2   1      115.75       64.07     17.55 o 
   4  -2   1     3640.64     3623.27     69.03 o 
   4  -2   1     4153.23     4080.52    178.33 o 
   5  -2   1    12482.92    12209.94    161.93 o 
   5  -2   1    11575.56    12428.60    172.79 o 
   6  -2   1       97.02      142.45     53.21 o 
   6  -2   1     3755.29     3850.07     91.97 o 
   7  -2   1      231.64      201.05     53.14 o 
   8  -2   1     4882.66     4971.66    100.09 o 
   9  -2   1     4572.61     4393.32    130.37 o 
  10  -2   1     1304.39     1368.37     98.22 o 
  11  -2   1     1986.84     2094.55    123.61 o 
  12  -2   1      330.51      156.97    127.92 o 
  12  -2   1      396.17      390.59    199.11 o 
  13  -2   1     2084.93     1972.89    261.81 o 
  13  -2   1     1611.59     1458.69    219.67 o 
  14  -2   1      579.06      511.97    120.95 o 
  15  -2   1       97.96       89.31    107.36 o 
 -16  -1   1     1214.02     1224.42    299.34 o 
 -16  -1   1      455.37      285.18    168.12 o 
 -15  -1   1       38.53       22.29    244.98 o 
 -15  -1   1       36.69      -55.66    124.97 o 
 -14  -1   1       44.89       86.14     83.84 o 
 -13  -1   1      128.21      162.94     79.96 o 
 -12  -1   1      607.50      628.17     70.61 o 
 -11  -1   1      797.36      843.31     72.27 o 
 -10  -1   1      971.36      830.08     55.01 o 
  -9  -1   1     3027.89     3105.26     75.79 o 
  -8  -1   1     1099.58     1180.41     60.90 o 
  -8  -1   1     1109.92     1165.67    102.75 o 
  -7  -1   1    20840.79    22131.75    182.35 o 
  -7  -1   1    22501.92    24133.54    303.80 o 
  -6  -1   1      696.31      655.78     47.24 o 
  -6  -1   1      321.75      299.56     61.70 o 
  -5  -1   1     5367.66     5487.94     77.30 o 
  -4  -1   1     9028.84     9395.25     87.94 o 
  -3  -1   1     6106.63     2356.65     18.91 o 
  -2  -1   1     6040.84     3615.36     28.62 o 
  -2  -1   1     4858.48     4093.40     80.32 o 
  -1  -1   1        5.37      123.75     11.00 o 
   0  -1   1     8200.05     4668.72     67.74 o 
   1  -1   1    15651.42    14814.73     84.35 o 
   2  -1   1       18.08      123.39     13.95 o 
   3  -1   1     7996.07     8534.46     72.34 o 
   4  -1   1     4362.53     4568.34     61.55 o 
   5  -1   1      154.90      171.42     23.80 o 
   6  -1   1      872.81     1289.64    149.56 o 
   6  -1   1      140.56      200.40     30.42 o 
   7  -1   1       59.48       61.84     35.16 o 
   7  -1   1    10276.87    11323.55    158.98 o 
   8  -1   1     5089.37     4989.35     96.43 o 
   9  -1   1      356.19      398.72     78.09 o 
  10  -1   1     2004.94     1980.51    107.43 o 
  11  -1   1       56.69      139.71     82.76 o 
  12  -1   1     2862.04     2933.05    136.91 o 
  13  -1   1     1155.60      999.64    169.34 o 
  14  -1   1      600.97      456.10    169.34 o 
  14  -1   1      617.29      609.91    230.82 o 
  15  -1   1     1516.94     1058.31    221.54 o 
  15  -1   1     1810.31     1830.66    285.32 o 
  16  -1   1       59.83      -97.29    102.03 o 
 -16   0   1      201.77       99.45    301.07 o 
 -16   0   1      201.77      222.33    156.11 o 
 -15   0   1      778.87      575.75    188.25 o 
 -14   0   1      722.42      584.02    177.39 o 
 -13   0   1      123.58      -87.58    225.64 o 
 -13   0   1        6.40       69.39    105.34 o 
 -12   0   1       25.74      -17.90     65.72 o 
 -11   0   1     2782.37     2950.52    110.59 o 
 -10   0   1      938.96      920.47     71.33 o 
  -9   0   1     1681.42     1499.82     64.36 o 
  -8   0   1    11410.49    11609.45    127.13 o 
  -7   0   1     2061.79     2069.53     57.60 o 
  -6   0   1      548.89      475.16     74.06 o 
  -6   0   1       40.59       24.52     23.94 o 
  -5   0   1     1380.08     1425.54     49.18 o 
  -5   0   1     2365.36     2230.17     94.56 o 
  -4   0   1     2678.30     3008.05     58.32 o 
  -4   0   1     1101.39     1434.45     79.96 o 
  -3   0   1      414.53      603.87     34.59 o 
  -3   0   1       61.67       44.87     26.39 o 
  -2   0   1      720.41     1070.03     22.87 o 
  -1   0   1    13116.12     7229.58     52.64 o 
  -1   0   1     6957.71        2.80      3.88 o 
   0   0   1     9140.02        0.86      1.15 o 
   1   0   1    24655.55     3281.07     65.58 o 
   2   0   1     1190.10     1717.91     42.35 o 
   3   0   1    25072.53    28058.61    104.34 o 
   4   0   1      869.93     1110.52     34.73 o 
   5   0   1      397.46      378.94     27.04 o 
   6   0   1     1257.76     1462.21     46.81 o 
   7   0   1      379.62      506.94     36.67 o 
   8   0   1     1850.92     2113.18    185.09 o 
   8   0   1     1775.52     2141.72     68.96 o 
   9   0   1     2377.36     2583.08    142.66 o 
   9   0   1       64.96      120.87     42.50 o 
  10   0   1     1221.96     1333.28    100.81 o 
  11   0   1     3551.74     4124.24    138.92 o 
  12   0   1     1158.76     1075.57    104.91 o 
  13   0   1     1200.41     1160.56    153.16 o 
  14   0   1     2491.50     2238.15    191.99 o 
  15   0   1      157.67       21.21    179.62 o 
  16   0   1      123.63      225.71    262.46 o 
  16   0   1      115.71       47.39    165.74 o 
 -15   1   1      721.26      567.99    188.11 o 
 -14   1   1       78.62      -78.31    160.06 o 
 -13   1   1      431.74      335.01    152.30 o 
 -12   1   1      750.99      661.03    146.40 o 
 -11   1   1      365.40      258.72    130.29 o 
 -11   1   1      324.45      339.61     84.63 o 
 -10   1   1     1568.37     1609.33     86.00 o 
  -9   1   1    12332.47    11964.59    143.52 o 
  -8   1   1     1251.48     1193.78     58.10 o 
  -7   1   1      112.83       92.54     27.76 o 
  -6   1   1     1100.24     1164.09     47.75 o 
  -5   1   1        1.54      -11.43     17.11 o 
  -4   1   1      431.07      554.61     31.35 o 
  -3   1   1       46.43       29.48     13.81 o 
  -2   1   1     9051.33     9267.54    148.41 o 
  -2   1   1     8055.00     8153.28     70.04 o 
  -1   1   1     7063.76     6026.73    108.43 o 
  -1   1   1     1051.46      742.36     38.40 o 
   0   1   1    13065.57     4334.57     24.59 o 
   1   1   1     5116.59     1084.85      5.25 o 
   2   1   1    27232.40    37122.94    149.85 o 
   2   1   1    54558.21    63870.98    538.36 o 
   3   1   1      237.21      153.95     13.23 o 
   4   1   1     1848.07     1623.49     31.78 o 
   5   1   1     2281.80     2228.30     41.99 o 
   6   1   1      155.11      174.88     21.21 o 
   7   1   1     2457.09     2568.99     56.30 o 
   8   1   1       28.96       41.56     24.38 o 
   9   1   1        1.21       -1.44     27.18 o 
  10   1   1     3182.29     3205.28    238.37 o 
  10   1   1     1911.72     2040.19    104.98 o 
  11   1   1     2610.24     2750.33    164.16 o 
  11   1   1     2607.25     2832.31    169.77 o 
  12   1   1     1389.87     1438.26    113.90 o 
  13   1   1     2480.11     2809.15    138.42 o 
  14   1   1      264.68      136.62    139.21 o 
  15   1   1      296.83      120.01    164.81 o 
  16   1   1      243.57      -79.46    182.86 o 
 -15   2   1        2.42      -35.52    100.02 o 
 -14   2   1      144.05      -62.92    177.25 o 
 -13   2   1      733.50      634.86    159.56 o 
 -12   2   1      525.13      321.35    140.29 o 
 -11   2   1      284.00      251.82    125.55 o 
 -10   2   1     3375.27     3685.11    133.75 o 
  -9   2   1     1226.28     1087.44    127.13 o 
  -9   2   1      213.13      209.46     55.66 o 
  -8   2   1     2945.39     2743.14     78.09 o 
  -7   2   1     1906.90     1931.04     65.00 o 
  -6   2   1      107.05      136.19     28.19 o 
  -5   2   1     1043.76     1152.22     47.31 o 
  -4   2   1     1415.45     1446.97     45.09 o 
  -3   2   1       40.48       38.90     15.60 o 
  -2   2   1      270.35      198.17     21.72 o 
  -1   2   1     3277.86     2919.89     43.58 o 
  -1   2   1     7153.19     6327.52    142.16 o 
   0   2   1     3746.30     4289.27     53.93 o 
   0   2   1     3760.07     4356.93     61.19 o 
   1   2   1    53226.90    53817.22    223.20 o 
   2   2   1      912.12     1419.86     23.59 o 
   3   2   1     2793.09     1645.86     14.53 o 
   4   2   1    13498.10    13426.51     98.22 o 
   5   2   1      387.64      674.26     33.72 o 
   5   2   1     1654.00     1884.37     87.73 o 
   6   2   1      826.76     1190.40     43.50 o 
   6   2   1     5570.65     6712.72    162.94 o 
   7   2   1     3679.60     3666.35     62.85 o 
   8   2   1      104.67      118.50     23.94 o 
   9   2   1     2739.89     2603.50     65.43 o 
  10   2   1     1888.95     1881.28     84.99 o 
  11   2   1     1715.77     1653.12     90.31 o 
  12   2   1     7330.57     8140.41    203.13 o 
  12   2   1     7382.96     7683.09    346.73 o 
  13   2   1      267.53      210.25     84.27 o 
  13   2   1      325.03      294.53    144.10 o 
  14   2   1     1435.49     1374.92    169.70 o 
  15   2   1      374.23       76.22    151.07 o 
  16   2   1       65.36     -170.20    161.14 o 
  17   2   1       20.83     -247.64    185.66 o 
 -14   3   1       16.37     -126.05     89.88 o 
 -13   3   1      358.94       19.41    219.17 o 
 -13   3   1      219.37       46.95    137.12 o 
 -12   3   1      338.92      285.90    153.95 o 
 -11   3   1     6192.41     6202.26    227.01 o 
 -10   3   1     1246.72     1219.96    137.12 o 
  -9   3   1     2771.78     2886.88    119.51 o 
  -8   3   1     1691.33     1665.49     87.15 o 
  -7   3   1        9.10      -43.93    133.31 o 
  -7   3   1        4.12       -7.91     33.00 o 
  -6   3   1        8.23       22.58     26.17 o 
  -5   3   1      301.60      309.41     32.93 o 
  -4   3   1       59.34       33.51     13.88 o 
  -3   3   1      746.46      686.92     36.46 o 
  -2   3   1     3165.12     3256.27     55.01 o 
  -1   3   1       88.25      121.59     16.83 o 
   0   3   1    25438.55    26231.62    113.47 o 
   1   3   1      867.70     1151.07     36.96 o 
   1   3   1     3605.11     3532.96     53.21 o 
   2   3   1     7453.86     4392.74     30.99 o 
   2   3   1     5160.09     4578.40     50.55 o 
   3   3   1    72475.90    71905.98    252.17 o 
   4   3   1     6455.96     2141.51     13.66 o 
   5   3   1    18706.31    21106.95    125.40 o 
   6   3   1    13205.89    14322.54    112.96 o 
   7   3   1      349.61      344.79     64.00 o 
   7   3   1     3310.95     3552.59    131.23 o 
   8   3   1     1534.14     1718.34     59.75 o 
   8   3   1     1581.22     1823.25    117.93 o 
   9   3   1      471.08      469.12    104.48 o 
   9   3   1      460.05      483.42     42.21 o 
  10   3   1     1194.93     1168.83     53.93 o 
  11   3   1    13818.48    14610.95    204.57 o 
  12   3   1       92.35       71.40     47.46 o 
  13   3   1     1183.56     1342.27     94.70 o 
  14   3   1      171.60      143.38     69.17 o 
  14   3   1      551.25      582.73    258.86 o 
  15   3   1      371.51      194.94    171.64 o 
  16   3   1       64.24     -216.65    172.00 o 
  17   3   1      404.00       69.82    192.13 o 
 -14   4   1        3.41      -65.94     99.73 o 
 -13   4   1       13.14      -66.73     88.80 o 
 -12   4   1     3502.54     3238.29    183.29 o 
 -11   4   1     1462.45     1308.62    165.17 o 
 -10   4   1     3545.52     3577.11    187.60 o 
  -9   4   1     2467.56     2394.83    119.08 o 
  -8   4   1        0.78       -1.73     67.30 o 
  -7   4   1     1991.59     1882.86     85.78 o 
  -6   4   1      270.45      281.22     71.26 o 
  -6   4   1        9.80       32.21     49.33 o 
  -5   4   1     2489.29      -35.31     60.98 o 
  -5   4   1      246.31      203.35     35.38 o 
  -4   4   1      174.93      203.85     33.36 o 
  -4   4   1     8932.58     8265.75    238.73 o 
  -3   4   1       64.48       59.11     22.22 o 
  -2   4   1     3703.46     3636.00     63.28 o 
  -1   4   1    28841.21    29388.37    152.30 o 
   0   4   1     9385.70     9165.43     81.18 o 
   1   4   1     5215.80     4412.66     57.45 o 
   2   4   1    11474.19    10414.95    165.38 o 
   2   4   1     6682.81     5785.71     55.01 o 
   3   4   1     1313.82     1626.80     39.84 o 
   3   4   1     2131.90     2529.37     69.96 o 
   4   4   1      452.96      326.38     29.63 o 
   5   4   1     5151.50     2654.63     20.85 o 
   6   4   1        0.25       11.50     19.85 o 
   7   4   1      564.69      602.72     41.06 o 
   8   4   1      479.79      643.77     48.82 o 
   9   4   1     1326.22     1616.95    132.81 o 
   9   4   1     1583.75     1881.35     99.59 o 
  10   4   1     6626.88     6809.36    118.50 o 
  10   4   1     6630.81     6618.02    221.47 o 
  11   4   1      709.25      806.43     89.59 o 
  11   4   1      764.71      686.42    130.80 o 
  12   4   1     5448.67     5578.76    142.09 o 
  13   4   1     1136.86     1011.72     86.57 o 
  14   4   1      594.74      659.23     80.18 o 
  15   4   1       19.66      -14.24     58.10 o 
  16   4   1      807.01      698.35    125.48 o 
  17   4   1      695.36      392.68    210.25 o 
 -13   5   1     1439.00     1314.66    158.05 o 
 -12   5   1      823.68      780.47    128.78 o 
 -11   5   1     2714.14     2522.90    165.17 o 
 -10   5   1     2574.78     2499.24    248.08 o 
 -10   5   1     1832.95     1402.38    199.25 o 
  -9   5   1       72.15       24.38    125.26 o 
  -8   5   1     1837.72     1652.69    108.94 o 
  -8   5   1      296.89      278.64     92.18 o 
  -7   5   1      841.15      553.25     55.22 o 
  -6   5   1     2372.38     2245.48     85.21 o 
  -5   5   1     6971.88     6902.19    116.49 o 
  -4   5   1      471.73      386.35     66.08 o 
  -4   5   1      426.11      436.76     72.70 o 
  -3   5   1    10811.81    12015.79    285.18 o 
  -3   5   1     1164.12     1236.28     68.17 o 
  -2   5   1    12570.82    12982.64    139.07 o 
  -2   5   1    24297.02    26567.56    377.94 o 
  -1   5   1     6390.23     6572.21     84.13 o 
   0   5   1    13374.19    12972.07    106.06 o 
   1   5   1     7621.19     7156.95     80.75 o 
   2   5   1      511.89      539.44     25.60 o 
   3   5   1      810.09      919.89     27.83 o 
   4   5   1      457.88      384.63     27.90 o 
   4   5   1     8970.04     9236.62    190.55 o 
   5   5   1     1838.42     2064.78     59.97 o 
   5   5   1      241.78      339.61     52.49 o 
   6   5   1     2932.90     1897.24     30.85 o 
   7   5   1      575.14      707.92     48.75 o 
   8   5   1     3483.22     3112.17     47.89 o 
   9   5   1     5134.49     4808.14     90.75 o 
  10   5   1     1052.46     1051.27     79.60 o 
  11   5   1     3852.97     4100.80    100.88 o 
  12   5   1     2078.59     2353.56    185.23 o 
  12   5   1     1987.69     2050.19    126.70 o 
  13   5   1       51.03       53.50     67.45 o 
  13   5   1      560.93      564.32    148.13 o 
  14   5   1      141.70      205.15     61.91 o 
  15   5   1      266.19      291.00     72.34 o 
  16   5   1       73.74      -10.28     88.66 o 
  17   5   1       68.15      -10.79     96.79 o 
 -13   6   1      126.74       50.33    108.43 o 
 -12   6   1     1413.91     1229.81    150.93 o 
 -11   6   1     1477.44     1314.80    147.91 o 
 -10   6   1      254.49      101.96     85.93 o 
  -9   6   1      354.49      222.33     74.35 o 
  -8   6   1      747.66      701.80    126.20 o 
  -8   6   1      214.18        2.66     65.29 o 
  -7   6   1     2565.72     2386.99    121.31 o 
  -7   6   1     1356.42     1258.72    143.45 o 
  -6   6   1     1884.31     1825.62     88.80 o 
  -5   6   1      214.46      153.52     58.82 o 
  -4   6   1     5138.83     5146.53    105.49 o 
  -3   6   1    17448.21    17983.49    167.76 o 
  -2   6   1      207.78      244.19     40.99 o 
  -2   6   1      481.91      620.91     88.80 o 
  -1   6   1     9312.54     9466.43    124.54 o 
  -1   6   1    13340.27    13263.79    275.47 o 
   0   6   1     5822.67     5379.22     78.74 o 
   1   6   1      658.77      653.63     34.16 o 
   2   6   1     1886.00     1822.03     43.22 o 
   3   6   1      898.61      842.09     30.56 o 
   4   6   1       41.25       44.73      8.99 o 
   5   6   1      866.60     1134.03     39.48 o 
   6   6   1      451.45      438.41     34.87 o 
   6   6   1      459.82      417.34     91.18 o 
   7   6   1      481.84      716.40    103.69 o 
   7   6   1      372.42       47.53     23.37 o 
   8   6   1     6879.66     7369.36    118.00 o 
   9   6   1     2556.37     2787.73     85.28 o 
  10   6   1     6099.52     4848.84     84.42 o 
  11   6   1     5502.49     4824.46    121.38 o 
  12   6   1       82.55       61.41     77.95 o 
  13   6   1     1831.52     1688.64    116.34 o 
  14   6   1     2015.76     2135.83    158.05 o 
  14   6   1        8.16       -8.34     99.23 o 
  15   6   1      862.48      906.09    122.02 o 
  15   6   1     1558.81     1698.49    218.23 o 
  16   6   1       28.96       72.91     65.36 o 
  17   6   1       10.36      -12.58     94.27 o 
  18   6   1      407.99      388.87    127.20 o 
 -12   7   1     1383.07     1272.74    161.57 o 
 -11   7   1       22.37       15.82     88.73 o 
 -10   7   1      473.32      574.39    151.07 o 
  -9   7   1       27.52      -48.32     77.59 o 
  -8   7   1       39.09       44.73     72.91 o 
  -7   7   1     1642.92     1905.08    101.39 o 
  -7   7   1     5869.10     5814.61    275.33 o 
  -6   7   1     1288.85     1068.45    124.04 o 
  -6   7   1       88.99       87.80     67.59 o 
  -5   7   1     3393.61     3411.08    125.12 o 
  -5   7   1       15.91      121.31     83.05 o 
  -4   7   1     4468.39     4661.89    109.87 o 
  -3   7   1      259.56      344.79     59.75 o 
  -2   7   1     9928.79    10200.45    131.52 o 
  -1   7   1    14544.61    15896.27    301.57 o 
  -1   7   1    15229.40    14894.69    170.27 o 
   0   7   1      606.51      725.89     58.53 o 
   0   7   1      648.06      663.05     81.90 o 
   1   7   1        1.85        7.69     22.43 o 
   1   7   1        5.02      -58.89     78.45 o 
   2   7   1     1217.55     1293.66     43.50 o 
   3   7   1     1346.55     1438.05     45.66 o 
   4   7   1     1337.33     1358.66     39.76 o 
   5   7   1      184.46      175.81     22.72 o 
   6   7   1      462.39      460.27     33.44 o 
   7   7   1     7442.67     7912.83     99.66 o 
   8   7   1      730.03      812.32    131.59 o 
   8   7   1      172.29      130.15     29.91 o 
   9   7   1     3488.13     3198.09     96.21 o 
  10   7   1     7197.40     7564.66    138.71 o 
  11   7   1     1528.53     1531.81     87.51 o 
  12   7   1      628.84      485.08     95.49 o 
  13   7   1     2300.73     1830.08     87.29 o 
  14   7   1     1017.67     1102.25    112.53 o 
  15   7   1      306.80      270.51    118.00 o 
  16   7   1     2933.52     3576.46    211.98 o 
  16   7   1       13.54      102.18    120.80 o 
  17   7   1      237.81      248.00    107.50 o 
  18   7   1     1370.12     1398.21    164.31 o 
 -11   8   1     1335.39      997.27    225.28 o 
 -11   8   1     1444.85     1691.23    292.73 o 
 -10   8   1      174.54       46.60     99.59 o 
  -9   8   1      182.47      196.02     95.71 o 
  -8   8   1       45.13       27.47     82.04 o 
  -7   8   1      304.24      337.74     56.37 o 
  -6   8   1       38.55       25.45     42.57 o 
  -5   8   1     1627.16     1650.96     96.43 o 
  -5   8   1     3081.69     3104.26    228.16 o 
  -4   8   1       43.18       52.35     63.64 o 
  -4   8   1       94.19       11.07     95.99 o 
  -3   8   1     4079.19     3914.57    123.82 o 
  -3   8   1     2963.15     2856.40    178.04 o 
  -2   8   1     6204.89     5539.21    111.53 o 
  -1   8   1      429.07      461.42     57.17 o 
   0   8   1     3156.41     3042.06     80.32 o 
   1   8   1        2.03       13.09     44.22 o 
   1   8   1       17.48      -49.47     50.12 o 
   2   8   1      573.25      572.01     53.93 o 
   2   8   1      634.84      712.88     68.74 o 
   3   8   1      125.25      130.51     23.37 o 
   4   8   1      326.95      309.12     29.55 o 
   5   8   1     1107.01     1066.29     41.35 o 
   6   8   1     2050.31     1915.15     54.50 o 
   7   8   1      124.81      101.68     25.81 o 
   8   8   1     3894.98     3813.25     79.89 o 
   9   8   1     7411.17     8096.91    170.99 o 
  10   8   1        0.20       21.28     43.00 o 
  10   8   1     2727.47     2671.60    131.01 o 
  11   8   1      124.64       90.89     73.06 o 
  12   8   1     2913.17     3150.35    117.28 o 
  13   8   1     2039.15     2071.47    134.46 o 
  14   8   1      975.86     1091.89    126.55 o 
  15   8   1     2248.46     2394.04    163.87 o 
  16   8   1      293.66      312.36    145.54 o 
  17   8   1     2563.12     2261.95    311.43 o 
  18   8   1       83.33     -256.70    299.49 o 
 -10   9   1      588.99      361.62    256.27 o 
 -10   9   1       31.00     -104.19    159.13 o 
  -9   9   1      151.41      -63.28     93.19 o 
  -8   9   1      415.15      366.65    106.92 o 
  -7   9   1      366.45      365.79     74.35 o 
  -6   9   1       23.11        5.03     47.24 o 
  -5   9   1      362.91      410.30     57.74 o 
  -4   9   1     1405.28     1320.48    196.59 o 
  -4   9   1      937.73      751.27     76.80 o 
  -3   9   1     6920.26     7441.05    287.26 o 
  -3   9   1     5739.95     5544.53    136.19 o 
  -2   9   1        5.00       53.79     58.96 o 
  -2   9   1       80.21       -1.51     90.17 o 
  -1   9   1     3091.18     3113.68     96.28 o 
   0   9   1      748.16      750.12     64.28 o 
   1   9   1     1563.93     1682.67     68.45 o 
   2   9   1      844.12      640.18     42.71 o 
   3   9   1      459.18      431.80     47.67 o 
   4   9   1       83.06       76.36     27.18 o 
   4   9   1       85.47      -35.45     67.52 o 
   5   9   1     3497.02     3582.14    191.49 o 
   5   9   1     2141.32     2165.24     67.59 o 
   6   9   1      161.20      146.98     28.55 o 
   7   9   1     1920.24     1738.47     58.10 o 
   8   9   1     6824.62     6932.97    104.98 o 
   9   9   1      145.16      147.12     40.70 o 
  10   9   1     1939.32     1921.40     70.61 o 
  11   9   1     3752.88     3301.64    201.55 o 
  11   9   1       11.36       34.51     40.56 o 
  12   9   1      205.00      147.84     57.96 o 
  12   9   1     1007.80      968.86    123.97 o 
  13   9   1      567.62      678.87    118.72 o 
  14   9   1     2528.15     2512.90    159.63 o 
  15   9   1      226.31      198.24    119.87 o 
  16   9   1      491.40      500.61    138.63 o 
  17   9   1      180.65      198.89    190.77 o 
  -9  10   1      123.29       42.64    232.47 o 
  -9  10   1        4.27     -178.04    157.69 o 
  -8  10   1     1246.32     1447.54    254.33 o 
  -8  10   1      709.89      674.48    192.06 o 
  -7  10   1      504.94      552.81    215.65 o 
  -7  10   1      150.89      -47.96    146.69 o 
  -6  10   1      219.66      208.31     57.45 o 
  -5  10   1     1120.98     1128.71     80.25 o 
  -4  10   1     4989.20     5097.78    125.55 o 
  -3  10   1      786.12      777.45     65.51 o 
  -2  10   1     7599.35     8289.40    140.14 o 
  -1  10   1      639.04      686.13    160.13 o 
  -1  10   1      624.64      616.38     66.44 o 
   0  10   1     2792.29     2706.33    105.56 o 
   0  10   1      531.84      453.94    108.15 o 
   1  10   1      434.17      493.28     62.20 o 
   2  10   1     1945.25     1462.71     44.29 o 
   3  10   1      942.33     1047.02     58.82 o 
   4  10   1     3074.68     3001.50     73.63 o 
   5  10   1      646.83      633.13     51.27 o 
   6  10   1     4879.49     4802.68    122.24 o 
   6  10   1     7645.84     7689.20    178.40 o 
   7  10   1     6594.62     3300.78    182.14 o 
   7  10   1     3550.89     3888.75     88.44 o 
   8  10   1        4.45       22.51     27.32 o 
   9  10   1     2553.94     2637.87     79.24 o 
  10  10   1      159.01      188.90     53.14 o 
  11  10   1       41.69       45.95     36.24 o 
  12  10   1       35.40       17.90     45.66 o 
  13  10   1      622.10      579.35     71.91 o 
  14  10   1      458.98      612.71    212.70 o 
  14  10   1       62.78       33.58     88.01 o 
  15  10   1      902.84      997.05    152.37 o 
  16  10   1       47.39      139.14    142.37 o 
  17  10   1      898.68     1562.59    243.98 o 
  -8  11   1      281.11       86.57    185.59 o 
  -7  11   1       60.36     -209.39    163.30 o 
  -6  11   1     1199.22     1472.06    230.60 o 
  -6  11   1      985.60      824.55    185.09 o 
  -5  11   1     1619.33     1635.65     95.78 o 
  -4  11   1       90.51       49.04     50.05 o 
  -3  11   1     1271.72     1345.72     83.20 o 
  -2  11   1     2177.06     2334.00     93.26 o 
  -1  11   1      404.62      445.17     53.93 o 
   0  11   1       58.77       16.97     37.68 o 
   1  11   1     1406.90     1516.71    119.36 o 
   1  11   1     1349.04     1286.83     95.28 o 
   2  11   1      301.40      259.87     69.39 o 
   2  11   1      291.94      277.77     56.23 o 
   3  11   1      490.27      441.72     76.22 o 
   4  11   1      682.07      661.90     75.14 o 
   5  11   1     1647.02     1599.26     88.66 o 
   6  11   1    10325.73    10735.86    177.97 o 
   7  11   1      226.22      193.00     84.27 o 
   8  11   1     6895.07     6923.26    185.52 o 
   9  11   1     1002.57      862.37    172.07 o 
   9  11   1       14.16       17.90     67.66 o 
  10  11   1      329.22      388.08     74.35 o 
  10  11   1      424.14      564.75    148.77 o 
  11  11   1      372.27      358.16     77.44 o 
  12  11   1      793.69      949.16     82.55 o 
  13  11   1      859.57      823.54     82.76 o 
  14  11   1     1103.73     1187.82    122.67 o 
  15  11   1        1.91        4.17     70.25 o 
  16  11   1     1253.57     1452.57    270.94 o 
  16  11   1     1246.61     1350.32    194.29 o 
  17  11   1      995.32     1178.11    178.61 o 
  -7  12   1      297.05       39.33    179.91 o 
  -6  12   1     1487.23     1541.23    193.50 o 
  -5  12   1      510.63      511.32    133.03 o 
  -5  12   1        8.12       95.92    111.67 o 
  -4  12   1     2696.20     3027.53    137.63 o 
  -4  12   1     2714.74     3185.44    251.74 o 
  -3  12   1      663.05      706.55     73.42 o 
  -2  12   1      340.69      387.07     59.25 o 
  -1  12   1      187.13      175.38     49.76 o 
   0  12   1       95.88       77.80     49.69 o 
   1  12   1     1995.30     2407.56    103.33 o 
   2  12   1      123.91       90.03     44.29 o 
   3  12   1      655.12      609.12     80.75 o 
   3  12   1     3181.52     2882.28    221.11 o 
   4  12   1     2298.58     2196.95    128.14 o 
   4  12   1      948.49      893.58    143.88 o 
   5  12   1     5978.12     6065.85    150.07 o 
   6  12   1      196.11      232.04     76.36 o 
   7  12   1     5269.85     5473.13    143.24 o 
   8  12   1     2323.11     1491.76     62.13 o 
   9  12   1     2509.24     2751.70    147.19 o 
  10  12   1     1813.72     1641.76    135.47 o 
  11  12   1      750.30     1061.12    149.64 o 
  11  12   1     1841.24     1910.90    220.25 o 
  12  12   1      628.79      663.19     98.15 o 
  13  12   1       64.77       28.19     54.29 o 
  14  12   1        0.24      -17.33     55.94 o 
  15  12   1     1530.48     1662.54    140.14 o 
  16  12   1     1557.33     1941.39    159.42 o 
  17  12   1       28.11       23.37     84.56 o 
  -4  13   1      736.55      992.81    168.69 o 
  -3  13   1      203.30      327.68    132.95 o 
  -3  13   1      387.97      243.33    212.55 o 
  -2  13   1      514.44      583.45    103.47 o 
  -2  13   1      519.43      512.04    182.57 o 
  -1  13   1      310.21      339.61     68.60 o 
   0  13   1       35.82       33.65     50.26 o 
   1  13   1        9.23      -23.15     47.46 o 
   2  13   1       45.61       14.31     48.11 o 
   3  13   1      813.41      779.89     77.30 o 
   4  13   1     1700.63     1764.07     95.92 o 
   5  13   1      282.61      254.33    105.13 o 
   5  13   1      106.14       84.56     98.51 o 
   6  13   1     1763.29     1712.30    130.51 o 
   6  13   1      886.92      770.98    144.10 o 
   7  13   1     1888.77     1872.22    112.96 o 
   8  13   1      827.58      781.91     92.18 o 
   9  13   1     1197.88     1201.41     99.73 o 
  10  13   1     1542.17     1761.48    142.09 o 
  11  13   1       52.15      -40.34    113.76 o 
  12  13   1      151.33      144.03    131.52 o 
  13  13   1       22.33       55.51     77.66 o 
  14  13   1     1207.99     1341.77    133.24 o 
  15  13   1      993.61     1095.99    127.27 o 
  16  13   1        5.04       11.72     80.61 o 
  -4  14   1      233.65      511.83    240.89 o 
  -3  14   1      222.76      332.35    166.10 o 
  -2  14   1      308.24      281.37    154.53 o 
  -1  14   1      453.27      406.92    213.78 o 
  -1  14   1      212.41      271.09    127.56 o 
   0  14   1        5.49       45.23     69.46 o 
   1  14   1        3.78      -59.54     64.79 o 
   2  14   1      622.09      603.72    101.89 o 
   3  14   1     2421.95      986.19    147.77 o 
   4  14   1        0.42       31.78     67.66 o 
   5  14   1     3490.64     3487.37    169.05 o 
   6  14   1      647.17      766.95     78.81 o 
   7  14   1       84.58      123.32    111.81 o 
   7  14   1      432.38      337.17    169.84 o 
   8  14   1     1730.91     1699.64    120.59 o 
   9  14   1      570.46      458.90     87.37 o 
  10  14   1      247.99      221.69     92.83 o 
  11  14   1      379.22      308.19    125.48 o 
  12  14   1      237.80       64.57    130.51 o 
  13  14   1      401.19      342.06    149.21 o 
  14  14   1     1721.62     2188.89    189.33 o 
  15  14   1       37.94      -47.46    120.59 o 
  16  14   1      853.86     1192.71    213.78 o 
  -3  15   1      219.63     -264.47    243.62 o 
  -3  15   1       90.61      185.52    148.99 o 
  -2  15   1      280.21      268.07    165.82 o 
  -1  15   1      363.25      427.19    167.11 o 
   0  15   1      117.29      -19.85    152.66 o 
   1  15   1      865.13      868.55    170.92 o 
   1  15   1     1461.07     1304.52    221.18 o 
   2  15   1      798.31      772.20    114.76 o 
   3  15   1      115.46      254.62    130.65 o 
   4  15   1     3637.69     3853.01    185.66 o 
   5  15   1     1258.46     1377.65    137.05 o 
   6  15   1      453.54      414.47     95.20 o 
   7  15   1      493.35      345.65     91.03 o 
   8  15   1      173.42      120.44     78.09 o 
   9  15   1      562.20      329.83    187.53 o 
   9  15   1      297.19      235.78    127.99 o 
  10  15   1       58.72      191.34    116.34 o 
  11  15   1      354.24      398.50    131.80 o 
  12  15   1      952.04     1092.97    150.21 o 
  13  15   1      654.77      757.75    226.50 o 
  14  15   1      263.94      347.09    220.97 o 
  -1  16   1       19.18     -186.16    256.70 o 
  -1  16   1       10.55       68.45    140.00 o 
   0  16   1      553.89      642.48    179.48 o 
   1  16   1     1046.46     1127.27    171.06 o 
   2  16   1      210.84      217.30    156.97 o 
   3  16   1     3862.03     1634.64    197.38 o 
   3  16   1     2216.89     2670.02    255.48 o 
   4  16   1     1984.83     2092.03    155.25 o 
   5  16   1      487.01      509.74    109.66 o 
   6  16   1      368.54      403.82    100.96 o 
   7  16   1      113.19      157.98     81.90 o 
   8  16   1      280.14      244.77     90.46 o 
   9  16   1        5.73      -26.96     69.25 o 
  10  16   1      280.25      225.79    137.34 o 
  11  16   1      260.58      186.67    143.24 o 
  11  16   1      268.85      367.73    183.72 o 
  12  16   1      902.27      772.27    161.14 o 
  13  16   1       25.87      176.10    160.21 o 
  14  16   1     1354.08     1452.14    178.04 o 
   1  17   1        4.80       98.73    185.73 o 
   2  17   1     1416.26     1786.65    196.38 o 
   3  17   1     1380.57     1510.10    182.28 o 
   4  17   1     1172.79     1035.59    162.72 o 
   5  17   1       76.40      119.94    145.39 o 
   5  17   1      328.80      124.69    213.63 o 
   6  17   1       47.87      -61.91    212.99 o 
   6  17   1       19.89     -132.45    124.97 o 
   7  17   1      621.34      672.47    120.66 o 
   8  17   1       26.67        4.82     79.10 o 
   9  17   1      435.19      511.90    112.39 o 
  10  17   1      152.69      241.10     96.14 o 
  11  17   1      286.00      290.86    128.14 o 
  12  17   1       37.36      -20.78     82.26 o 
  13  17   1     1516.67     1534.12    246.71 o 
  13  17   1     1516.67     1624.79    236.71 o 
   4  18   1      347.98      351.26    142.66 o 
   5  18   1      187.83      108.65    158.34 o 
   6  18   1      434.81      475.08    163.87 o 
   7  18   1      129.36      173.65    217.52 o 
   7  18   1      121.17      186.60    156.54 o 
   8  18   1      472.22      399.44    237.72 o 
   8  18   1      256.27      266.20    162.80 o 
   9  18   1      129.74      127.63     94.48 o 
  10  18   1      161.19       79.60     92.04 o 
 -10 -17   2      935.45      847.20    176.17 o 
  -9 -17   2      264.94      317.11    173.73 o 
  -8 -17   2     1562.09     1523.98    185.09 o 
  -7 -17   2     2735.06     2568.99    210.61 o 
  -6 -17   2       86.35       72.19    162.87 o 
  -5 -17   2      276.87      280.87    161.64 o 
  -5 -17   2     1878.15     1665.27    268.14 o 
  -4 -17   2      369.11      405.48    116.70 o 
  -3 -17   2       23.49       77.16     95.71 o 
 -12 -16   2      238.98      179.69     93.62 o 
 -11 -16   2       21.68       20.64     83.34 o 
 -10 -16   2      942.66      713.88    248.65 o 
 -10 -16   2      659.72      659.09    177.82 o 
  -9 -16   2     1371.75     1103.33    176.82 o 
  -8 -16   2     4216.10     4258.35    234.56 o 
  -7 -16   2      117.75       17.90    153.23 o 
  -6 -16   2     1638.03     1629.82    179.26 o 
  -5 -16   2     1164.14     1158.84    169.91 o 
  -4 -16   2      407.58      620.62    161.86 o 
  -3 -16   2      542.27      337.89    240.17 o 
  -3 -16   2        3.12       21.79    135.83 o 
  -2 -16   2      442.33      474.15    119.72 o 
  -1 -16   2      274.02      264.33     92.54 o 
   0 -16   2       75.77       58.75     99.09 o 
 -14 -15   2        9.95       17.04     88.01 o 
 -13 -15   2      401.70      423.74    105.13 o 
 -12 -15   2        1.09       31.35     79.89 o 
 -11 -15   2      812.19      696.19    105.05 o 
 -10 -15   2      338.14      362.19     96.35 o 
  -9 -15   2     1653.09     1836.05    150.14 o 
  -8 -15   2        0.96       16.04     75.14 o 
  -7 -15   2     3414.41     3459.47    212.12 o 
  -6 -15   2     2843.69     2891.70    198.96 o 
  -5 -15   2       42.89       90.39    133.60 o 
  -4 -15   2      112.07       29.63    134.18 o 
  -3 -15   2       76.33       32.43    135.26 o 
  -2 -15   2      612.53      837.92    158.48 o 
  -1 -15   2      330.04      367.44    212.77 o 
  -1 -15   2      328.14      291.22    152.94 o 
   0 -15   2      271.95      334.08    103.26 o 
   1 -15   2      413.46      439.06    116.20 o 
   2 -15   2     1010.16     1077.58    146.83 o 
 -15 -14   2       14.87      120.80    182.50 o 
 -14 -14   2     1076.55     1129.00    235.92 o 
 -14 -14   2      727.77     1110.80    203.42 o 
 -13 -14   2      646.62      522.04    237.36 o 
 -13 -14   2        2.57      -21.86    127.92 o 
 -12 -14   2      374.41      334.79     95.42 o 
 -11 -14   2       14.21        7.98     72.27 o 
 -10 -14   2      567.01      727.76    149.78 o 
  -9 -14   2        0.32      -17.98     65.43 o 
  -8 -14   2     1728.57     1898.90    142.23 o 
  -7 -14   2     1710.69     1656.21    136.62 o 
  -6 -14   2       48.63       74.35     71.19 o 
  -5 -14   2      273.52      355.29    143.02 o 
  -4 -14   2      180.81      167.18    133.82 o 
  -3 -14   2      962.04      989.86    149.85 o 
  -2 -14   2       15.84       46.67    123.82 o 
  -1 -14   2     1429.39     1577.91    162.29 o 
   0 -14   2     1430.28     1027.32    124.76 o 
   1 -14   2     1732.08     1757.10    264.61 o 
   1 -14   2     1725.47     1614.94    216.01 o 
   2 -14   2        2.45       87.65    126.20 o 
   2 -14   2      187.32     -118.07    235.78 o 
   3 -14   2      948.94      977.49    135.97 o 
   4 -14   2      419.09      507.08    169.41 o 
 -15 -13   2     1376.16     1248.00    241.24 o 
 -14 -13   2      916.60      932.62    164.66 o 
 -13 -13   2      279.75      299.49    161.93 o 
 -12 -13   2     2006.11     1734.37    174.80 o 
 -11 -13   2     1965.47     1631.05    217.59 o 
 -11 -13   2      851.62      707.70    158.27 o 
 -10 -13   2      530.65      528.58     93.05 o 
  -9 -13   2     3284.67     3474.14    165.89 o 
  -8 -13   2     2274.16     2070.75    138.71 o 
  -7 -13   2      146.82       88.23     68.67 o 
  -6 -13   2      184.96      139.14     71.19 o 
  -5 -13   2       59.08      -11.86     63.42 o 
  -4 -13   2      819.20      787.44    105.99 o 
  -3 -13   2      442.73      398.29    133.60 o 
  -2 -13   2      987.89     1277.48    147.70 o 
  -1 -13   2      717.67      730.42    137.92 o 
   0 -13   2     1251.67      796.65     83.77 o 
   1 -13   2        7.44     -101.53    131.59 o 
   2 -13   2     2020.17     2500.25    190.77 o 
   3 -13   2      750.85      824.33    171.28 o 
   3 -13   2      820.83      957.50    244.41 o 
   4 -13   2       81.34      245.13    134.61 o 
   4 -13   2       81.64     -260.80    244.41 o 
   5 -13   2      112.82        0.43    125.69 o 
 -14 -12   2      617.35      430.72    242.18 o 
 -13 -12   2     3564.35     3345.21    288.56 o 
 -12 -12   2     4128.70     3914.64    196.59 o 
 -11 -12   2      275.03      332.21    135.54 o 
 -10 -12   2     2873.97     3037.60    174.44 o 
  -9 -12   2     2607.42     2493.85    219.67 o 
  -8 -12   2      545.26      574.24     88.23 o 
  -7 -12   2     1695.94     1614.15    119.87 o 
  -6 -12   2       18.54       -2.23     55.94 o 
  -5 -12   2      639.64      652.91     93.12 o 
  -4 -12   2        4.74      -38.25     56.52 o 
  -3 -12   2      998.59      920.33    105.99 o 
  -2 -12   2        8.27      -36.17     54.00 o 
  -1 -12   2     1731.64     1909.90    139.86 o 
  -1 -12   2     1438.01     1488.74    171.64 o 
   0 -12   2      920.15      803.19     95.13 o 
   1 -12   2      760.05      919.18    112.89 o 
   2 -12   2      649.26      590.85    112.82 o 
   3 -12   2      331.61      496.73    121.23 o 
   4 -12   2      708.42      748.25    167.61 o 
   4 -12   2      320.67      370.96    129.86 o 
   5 -12   2       23.57      -34.95    135.61 o 
   5 -12   2     1202.95     1039.26    255.91 o 
   6 -12   2       90.55      122.24    159.78 o 
   6 -12   2      147.03      202.63    264.25 o 
   7 -12   2       25.68        3.31     99.09 o 
 -16 -11   2       85.76      112.39     84.27 o 
 -15 -11   2       80.59       86.50    123.25 o 
 -14 -11   2       61.45      117.71     83.70 o 
 -13 -11   2     2268.83     2262.52    260.30 o 
 -13 -11   2      394.53      627.74    145.25 o 
 -12 -11   2      388.29      246.21    135.61 o 
 -11 -11   2     6022.20     6312.63    210.40 o 
 -10 -11   2     2775.27     2931.11    127.78 o 
  -9 -11   2      756.60      823.11     95.06 o 
  -8 -11   2      515.25      392.46     82.55 o 
  -7 -11   2     1198.85     1140.00    109.15 o 
  -7 -11   2     1076.41      927.37    139.21 o 
  -6 -11   2       30.98       26.68     31.28 o 
  -5 -11   2      111.54      117.85     34.59 o 
  -4 -11   2       94.09      104.05     34.80 o 
  -3 -11   2      603.40      659.09     64.43 o 
  -2 -11   2     2049.56     2158.55     94.48 o 
  -1 -11   2      549.36      517.51     63.06 o 
   0 -11   2     3245.96     3273.31    147.26 o 
   0 -11   2     4977.19     5267.98    246.13 o 
   1 -11   2     3375.67     3613.35    228.81 o 
   1 -11   2     4780.33     5121.36    191.63 o 
   2 -11   2      392.70      493.99    104.12 o 
   3 -11   2      706.71      619.47    110.59 o 
   4 -11   2     3328.61     3787.58    162.58 o 
   5 -11   2      354.84      439.49    125.19 o 
   6 -11   2     1219.37     1361.11    193.57 o 
   7 -11   2      199.08       77.01    163.01 o 
   7 -11   2      739.03      560.15    263.46 o 
   8 -11   2       96.95      -12.94    168.40 o 
 -15 -10   2       46.54       79.31     99.37 o 
 -14 -10   2        0.39      -55.80     54.43 o 
 -13 -10   2      122.28      111.74     58.53 o 
 -12 -10   2     1451.32     1644.35    176.96 o 
 -12 -10   2     2591.16     2599.26    249.73 o 
 -11 -10   2     2260.20     3035.66    128.21 o 
 -10 -10   2      298.88      309.77     86.07 o 
  -9 -10   2     5254.47     5338.31    131.80 o 
  -8 -10   2      572.00      440.35     60.19 o 
  -7 -10   2      343.30      391.46     62.41 o 
  -6 -10   2       70.23       40.99     55.01 o 
  -5 -10   2      651.39      573.81     85.42 o 
  -5 -10   2       32.75       17.47     40.84 o 
  -4 -10   2       55.02       47.60     29.63 o 
  -3 -10   2      349.00      357.73     40.41 o 
  -2 -10   2      197.59      187.17     36.46 o 
  -1 -10   2     6814.65     7112.88    116.34 o 
   0 -10   2     4043.97     3991.29     96.14 o 
   1 -10   2     1288.38     1191.99     67.95 o 
   2 -10   2     1053.03     1086.57    139.35 o 
   2 -10   2      660.98      774.28     85.42 o 
   3 -10   2      968.08      969.37    103.76 o 
   3 -10   2      264.15       94.99     87.73 o 
   4 -10   2      259.65      261.09     84.27 o 
   5 -10   2     1784.09     1992.16    112.25 o 
   6 -10   2     1673.77     1878.26    140.43 o 
   7 -10   2      162.00     -179.84    158.41 o 
   8 -10   2      797.76      742.93    187.82 o 
   9 -10   2        5.12       66.01    167.61 o 
 -17  -9   2       45.78      -60.98     92.90 o 
 -16  -9   2       51.94      -35.09     85.57 o 
 -15  -9   2        2.79       30.42     59.75 o 
 -14  -9   2       81.16      106.06     58.46 o 
 -13  -9   2     1384.44     1577.62     86.43 o 
 -12  -9   2     2821.21     3003.16    140.07 o 
 -11  -9   2      145.90      137.92     43.43 o 
 -10  -9   2     3279.37     3349.38    152.87 o 
 -10  -9   2     3103.77     3256.12    189.69 o 
  -9  -9   2      141.54       91.54     78.88 o 
  -8  -9   2      458.60      382.11     72.27 o 
  -7  -9   2       97.24      -20.35     35.67 o 
  -6  -9   2      179.06      157.11     47.96 o 
  -5  -9   2     1710.68     1805.78     68.74 o 
  -4  -9   2      749.61      670.24     57.74 o 
  -3  -9   2      164.22      173.08     72.77 o 
  -3  -9   2      129.66      113.11     43.29 o 
  -2  -9   2     2420.07     2784.99     71.47 o 
  -1  -9   2     1395.29     1268.06     57.88 o 
   0  -9   2      407.58      325.81     41.20 o 
   1  -9   2     4484.24     4486.00    110.30 o 
   2  -9   2      290.19      304.09     46.38 o 
   3  -9   2       22.47       -0.58     41.63 o 
   3  -9   2     1554.64     1558.13    231.83 o 
   4  -9   2     1384.46     1593.29    239.73 o 
   4  -9   2       15.26       16.83     43.58 o 
   5  -9   2     1576.63     1638.74    103.47 o 
   6  -9   2       55.72      -93.98    102.03 o 
   7  -9   2     2300.71     2310.70    143.02 o 
   8  -9   2       55.54     -177.54    118.36 o 
   9  -9   2     2047.72     2110.23    197.74 o 
  10  -9   2     1159.35      978.57    207.95 o 
 -17  -8   2      248.37      249.73    112.46 o 
 -16  -8   2       67.24       14.09     88.66 o 
 -15  -8   2      342.05      302.72     71.69 o 
 -14  -8   2      606.49      660.03     80.03 o 
 -13  -8   2     2787.79     2909.68    118.36 o 
 -12  -8   2      108.61       89.09     48.75 o 
 -11  -8   2     1280.10     1229.45     70.97 o 
 -10  -8   2     1373.18     1185.52     67.16 o 
  -9  -8   2      307.67      284.03     40.20 o 
  -8  -8   2      723.19      928.67     79.02 o 
  -8  -8   2     1853.39     2100.09    118.72 o 
  -7  -8   2      679.29      685.55     99.52 o 
  -7  -8   2      792.81      829.65     72.98 o 
  -6  -8   2     1202.97     1200.40     60.69 o 
  -5  -8   2     2061.13     2029.62     65.29 o 
  -4  -8   2     2778.76     2994.82     69.75 o 
  -3  -8   2     7389.97     7641.60    104.26 o 
  -2  -8   2     1813.34     1790.60     66.44 o 
  -1  -8   2      829.63      815.92     81.04 o 
  -1  -8   2      383.48      373.84     52.42 o 
   0  -8   2     3013.24     3116.26     75.14 o 
   1  -8   2      294.63      212.12     41.49 o 
   2  -8   2        0.39        8.34     30.49 o 
   3  -8   2       31.72       14.81     34.37 o 
   4  -8   2      363.13      353.06     49.40 o 
   5  -8   2       52.70       20.64     40.48 o 
   6  -8   2      936.54     1175.23    147.12 o 
   6  -8   2      381.03      364.56     75.36 o 
   7  -8   2      190.77       74.71    105.63 o 
   8  -8   2     3574.52     4099.51    168.69 o 
   9  -8   2     2087.30     2136.69    149.71 o 
  10  -8   2      323.20       84.13    163.87 o 
  11  -8   2     1253.25      577.91    162.87 o 
 -17  -7   2       60.50     -268.03    178.69 o 
 -16  -7   2      312.51      283.38    173.15 o 
 -15  -7   2      659.01      515.85    165.53 o 
 -14  -7   2     1987.16     1968.28    136.19 o 
 -14  -7   2     1988.97     2093.26    244.84 o 
 -13  -7   2      473.11      437.98     66.59 o 
 -12  -7   2     2814.88     3007.47    112.46 o 
 -11  -7   2      261.90      205.08     50.69 o 
 -10  -7   2     1142.26     1080.03     64.43 o 
  -9  -7   2     1339.60     1402.10     64.21 o 
  -8  -7   2     1096.64     1269.29     58.10 o 
  -7  -7   2      223.51      240.02     32.21 o 
  -6  -7   2       88.13       77.30     23.51 o 
  -5  -7   2      515.30      421.51     54.94 o 
  -5  -7   2      242.01      125.55     55.58 o 
  -4  -7   2     5876.57     5807.92     85.71 o 
  -3  -7   2     5857.22     5628.02     83.70 o 
  -2  -7   2      623.78      786.15     44.08 o 
  -1  -7   2    10485.19    10678.91    115.55 o 
   0  -7   2     8005.26     8494.84    111.53 o 
   1  -7   2       13.77       62.20     19.92 o 
   2  -7   2      132.72      118.72     31.71 o 
   3  -7   2        0.30      -21.00     28.33 o 
   4  -7   2      143.56      119.29     37.82 o 
   5  -7   2      855.41      787.44     61.84 o 
   6  -7   2        5.58      -32.14     38.40 o 
   7  -7   2     1830.19     1879.98    105.99 o 
   8  -7   2      785.60      598.11    145.54 o 
   8  -7   2      589.29      673.18    135.76 o 
   9  -7   2      431.22       87.94     92.47 o 
  10  -7   2     2957.01     2430.35    185.95 o 
  11  -7   2      194.22       90.75    166.97 o 
  12  -7   2        0.07     -216.94    182.50 o 
 -17  -6   2      446.82      194.36    163.51 o 
 -16  -6   2      361.19      237.58    136.62 o 
 -15  -6   2      326.91      445.24    157.19 o 
 -14  -6   2      345.19      295.89    137.84 o 
 -13  -6   2     3951.90     4381.24    153.95 o 
 -12  -6   2     2513.42     2589.48    100.67 o 
 -12  -6   2     2778.96     2812.96    227.94 o 
 -11  -6   2      934.85      849.43     86.29 o 
 -10  -6   2     1766.58     1734.09     71.55 o 
  -9  -6   2       71.20      105.77     33.15 o 
  -8  -6   2     1290.27     1396.78     58.32 o 
  -7  -6   2      831.87      893.72     47.10 o 
  -6  -6   2       51.19       85.50     27.76 o 
  -5  -6   2     5876.49     6407.05    110.95 o 
  -4  -6   2     8080.24     8647.28     94.05 o 
  -3  -6   2      954.31      933.20     50.62 o 
  -3  -6   2      837.83      757.17     83.99 o 
  -2  -6   2    19870.00    20728.57    140.65 o 
  -1  -6   2    14078.32    15847.95    125.62 o 
   0  -6   2       67.02       23.51     34.30 o 
   1  -6   2     9182.98     9350.23    108.36 o 
   2  -6   2     1588.68     1899.61     70.11 o 
   3  -6   2       14.68       35.45     26.03 o 
   4  -6   2        4.12      -10.14     28.26 o 
   5  -6   2       21.00        4.96     32.14 o 
   6  -6   2     3673.53     3950.38    101.24 o 
   7  -6   2     3000.34     3012.79    103.83 o 
   8  -6   2     1333.93     1277.05    113.76 o 
   9  -6   2     3837.37     3907.45    143.09 o 
  10  -6   2       78.82      151.15    102.54 o 
  10  -6   2      105.06       25.17    158.05 o 
  11  -6   2      521.61      483.42    172.72 o 
  12  -6   2      221.70      -44.51    176.03 o 
  13  -6   2        6.66       72.77    196.16 o 
 -17  -5   2        2.62       46.38    102.68 o 
 -16  -5   2      788.20      618.10    202.99 o 
 -15  -5   2      130.07       17.98    156.97 o 
 -14  -5   2     2792.83     1668.36    119.22 o 
 -13  -5   2      635.55      619.76     94.20 o 
 -12  -5   2     1176.51     1195.22     87.22 o 
 -11  -5   2     1084.32      991.80     79.53 o 
 -10  -5   2       13.49       16.54     41.63 o 
  -9  -5   2       32.68       29.34     29.19 o 
  -8  -5   2       13.60       15.89     25.24 o 
  -7  -5   2     1081.37     1172.57     49.90 o 
  -6  -5   2        5.80       -0.29     19.06 o 
  -5  -5   2     5670.39     6381.52     82.19 o 
  -4  -5   2     2341.19     2224.92     55.58 o 
  -3  -5   2    17223.52    17402.27    117.64 o 
  -2  -5   2      652.11      593.08     35.31 o 
  -2  -5   2     6574.69     6421.28    150.07 o 
  -1  -5   2     3902.57     4159.55     69.03 o 
  -1  -5   2     1557.79     1704.25    102.68 o 
   0  -5   2     5011.41     5411.51     73.70 o 
   1  -5   2      545.29      510.82     38.90 o 
   2  -5   2     2783.86     2910.76     67.23 o 
   3  -5   2      284.49      327.39     50.05 o 
   4  -5   2       45.25       70.54     57.45 o 
   4  -5   2       20.87        0.07     49.04 o 
   5  -5   2     2391.79     2285.75     73.92 o 
   6  -5   2     2703.13     2996.90     93.62 o 
   7  -5   2       25.69       -7.91     36.31 o 
   8  -5   2     4426.70     4107.85    132.88 o 
   9  -5   2       93.03       35.52     53.71 o 
  10  -5   2      586.78      551.66     81.33 o 
  11  -5   2       20.91       -9.85     62.05 o 
  12  -5   2       75.88     -220.46    177.54 o 
  13  -5   2       68.25     -188.11    187.60 o 
 -17  -4   2      391.64      367.58    121.52 o 
 -16  -4   2        5.18      -43.29     88.23 o 
 -15  -4   2     1828.80     1562.95    151.29 o 
 -14  -4   2      567.59      608.83    164.74 o 
 -13  -4   2     1062.32     1006.40    149.21 o 
 -12  -4   2      556.78      570.22     84.49 o 
 -11  -4   2      542.00      483.71     62.49 o 
 -10  -4   2      662.66      546.85     65.00 o 
  -9  -4   2     1163.51     1222.19     77.95 o 
  -8  -4   2       77.85       89.24     26.89 o 
  -7  -4   2      332.46      293.74     31.06 o 
  -6  -4   2     9378.59    11439.46    112.75 o 
  -5  -4   2      258.66      177.25     22.79 o 
  -4  -4   2    28368.10    29207.38    169.63 o 
  -3  -4   2      800.14      600.92     28.91 o 
  -2  -4   2     2980.30     3203.92     48.25 o 
  -1  -4   2      508.10      535.12     25.89 o 
   0  -4   2      158.07      156.61     20.49 o 
   0  -4   2      466.92      456.89     79.89 o 
   1  -4   2     4013.32     4634.56    104.41 o 
   1  -4   2      242.41      326.53     34.08 o 
   2  -4   2      608.50      503.99     36.10 o 
   3  -4   2     4769.29     5493.33     85.06 o 
   4  -4   2     3321.24     2417.05     62.41 o 
   5  -4   2     1858.95     1656.21     66.59 o 
   6  -4   2     3670.75     3629.75    115.70 o 
   6  -4   2     2753.35     3050.61    132.88 o 
   7  -4   2    10743.57    10854.94    140.43 o 
   8  -4   2     1679.22     1690.58     94.13 o 
   9  -4   2     1457.24     1479.83     96.50 o 
  10  -4   2      941.78      928.67     89.16 o 
  11  -4   2       35.89       65.51     62.77 o 
  12  -4   2        5.82     -123.93     82.62 o 
  13  -4   2      266.77      178.11    170.63 o 
  13  -4   2      345.87      257.42    246.42 o 
  14  -4   2      618.77      390.38    217.66 o 
 -17  -3   2        1.95       -7.26    101.68 o 
 -16  -3   2     1641.06     1789.67    166.39 o 
 -15  -3   2      397.13      490.83    110.23 o 
 -14  -3   2     2289.84     2031.06    152.37 o 
 -13  -3   2     1239.93     1425.83    240.02 o 
 -13  -3   2     1034.10     1050.69    162.22 o 
 -12  -3   2      271.79      198.46     91.25 o 
 -11  -3   2      661.51      683.83     74.85 o 
 -10  -3   2      760.06      704.32     65.43 o 
  -9  -3   2      156.66      102.75     36.31 o 
  -8  -3   2     8624.43     8038.59    127.42 o 
  -7  -3   2     9525.61    10778.65    167.47 o 
  -6  -3   2      693.73      718.49     42.14 o 
  -5  -3   2    12566.00    13015.21    108.22 o 
  -4  -3   2     1496.02     1085.42     35.23 o 
  -3  -3   2     1650.39     1949.01     43.79 o 
  -2  -3   2      873.57     1094.99     29.12 o 
  -1  -3   2     1112.23     1386.78     28.91 o 
   0  -3   2      928.88     1062.63     28.33 o 
   1  -3   2     7924.34     8633.11    179.05 o 
   1  -3   2     7920.86     9030.61     86.65 o 
   2  -3   2     9479.68    10018.17    115.34 o 
   2  -3   2    12160.65     7301.99    177.61 o 
   3  -3   2      172.08       31.64     42.78 o 
   3  -3   2      154.53      138.99     30.06 o 
   4  -3   2     9676.74    10606.65    112.10 o 
   5  -3   2     3102.91     3386.78     75.14 o 
   6  -3   2    15430.64    15926.04    150.64 o 
   7  -3   2     1603.51     1641.11     73.56 o 
   8  -3   2      282.58      389.37     66.73 o 
   8  -3   2      578.28      610.70     91.10 o 
   9  -3   2      301.25      461.06     81.61 o 
   9  -3   2     2435.55     2663.40    211.12 o 
  10  -3   2     1614.23     1474.00    203.85 o 
  10  -3   2       60.57      109.15     70.18 o 
  11  -3   2        7.05        0.36     54.50 o 
  12  -3   2      442.47      379.81     76.80 o 
  13  -3   2       34.70      -65.36     86.93 o 
  14  -3   2      754.98      735.10    136.62 o 
  15  -3   2      547.93      272.67    194.79 o 
  15  -3   2      547.93      448.41    289.57 o 
 -16  -2   2      240.30      233.55    108.94 o 
 -15  -2   2      705.09      738.48    124.97 o 
 -14  -2   2     1510.53     1524.91    143.02 o 
 -13  -2   2        2.90      -26.46     68.31 o 
 -12  -2   2       59.22       71.98     67.95 o 
 -11  -2   2      109.89      136.12     64.72 o 
 -11  -2   2      132.17      214.28    115.62 o 
 -10  -2   2       61.63       39.91     60.19 o 
  -9  -2   2     6067.34     6243.67    108.51 o 
  -8  -2   2     3155.29     2958.65     75.07 o 
  -7  -2   2      318.62      238.08     29.27 o 
  -6  -2   2    17193.69    16714.13    148.56 o 
  -5  -2   2     1909.37     1424.46     49.62 o 
  -4  -2   2     5737.23     6148.90     76.94 o 
  -3  -2   2    15424.30    17837.59    100.88 o 
  -2  -2   2     2818.04     3429.13     42.35 o 
  -1  -2   2     4038.75     4923.98     40.99 o 
   0  -2   2     3934.11     3448.69     34.16 o 
   1  -2   2     8120.56     8418.19     71.33 o 
   2  -2   2      131.15      166.82     22.51 o 
   3  -2   2    15058.99    16078.34    289.21 o 
   3  -2   2    15002.30    16892.67    123.89 o 
   4  -2   2     3366.40     3497.51     89.38 o 
   4  -2   2     3386.61     3566.97     90.53 o 
   5  -2   2    16855.82    17783.59    138.20 o 
   6  -2   2     2387.95     2498.38     65.87 o 
   7  -2   2     4883.91     4781.03     87.94 o 
   8  -2   2     2747.01     2719.42     80.32 o 
   9  -2   2     2153.08     2384.76    113.04 o 
  10  -2   2      360.97      340.33     97.50 o 
  11  -2   2       77.67      103.69    112.82 o 
  11  -2   2     2144.69     2337.09    156.76 o 
  12  -2   2       69.25       51.99     79.74 o 
  12  -2   2     1380.41     1777.95    220.03 o 
  13  -2   2      891.90      837.99    126.77 o 
  14  -2   2     1100.22     1160.71    147.84 o 
  15  -2   2      546.93      354.57    124.54 o 
 -16  -1   2      453.77      523.33    125.69 o 
 -15  -1   2      908.12      895.01    131.52 o 
 -14  -1   2      127.01       40.56     82.48 o 
 -13  -1   2       13.74       29.70     74.28 o 
 -12  -1   2      227.56      175.09     77.59 o 
 -11  -1   2      102.99       47.82     43.00 o 
 -10  -1   2      298.51      273.60     50.91 o 
 -10  -1   2     4788.93     4931.68    187.60 o 
  -9  -1   2      515.43      446.68     50.84 o 
  -9  -1   2     2454.07     2401.02    136.98 o 
  -8  -1   2      617.12      547.78     55.94 o 
  -7  -1   2    13076.24    13537.75    128.57 o 
  -6  -1   2      524.54      402.39     42.07 o 
  -5  -1   2    10050.99     7729.90     74.14 o 
  -4  -1   2    13517.71    13086.40     94.27 o 
  -3  -1   2     2863.53     2836.05     46.45 o 
  -2  -1   2      827.65      414.39     32.65 o 
  -1  -1   2      261.78      659.88     19.13 o 
   0  -1   2      549.76      304.45     16.61 o 
   1  -1   2     1574.34     1205.43     23.23 o 
   2  -1   2    42985.00    48780.13    171.14 o 
   3  -1   2     8280.60     7652.03     67.38 o 
   4  -1   2    14752.90    15116.74    100.67 o 
   5  -1   2     3818.33     3841.22     64.64 o 
   5  -1   2     5044.40     5168.46    201.77 o 
   6  -1   2     2379.09     2319.04     66.59 o 
   6  -1   2     2370.84     2303.58    125.84 o 
   7  -1   2     4971.22     5230.16     83.55 o 
   8  -1   2     5834.88     6075.13     95.56 o 
   9  -1   2        4.98      -13.16     65.43 o 
  10  -1   2     2506.95     2714.24    118.21 o 
  11  -1   2     3220.64     3307.61    135.33 o 
  12  -1   2      778.32      870.71    117.21 o 
  13  -1   2      888.65      788.81    176.03 o 
  13  -1   2     2494.73     2726.75    178.69 o 
  14  -1   2      868.63      831.02    130.65 o 
  15  -1   2     1485.63     1678.00    172.79 o 
  16  -1   2      490.89      365.86    128.06 o 
 -16   0   2     1700.04     1769.68    175.38 o 
 -15   0   2      121.46       44.44     95.20 o 
 -14   0   2       20.31      -36.02     81.25 o 
 -13   0   2      155.93      164.31     84.49 o 
 -12   0   2       96.37       76.22     72.41 o 
 -11   0   2      116.32      108.29     45.59 o 
 -10   0   2      337.12      385.27     46.38 o 
  -9   0   2       16.79       -3.24     28.62 o 
  -8   0   2     5917.99     5862.43    116.27 o 
  -8   0   2     8181.00     7836.75    194.43 o 
  -7   0   2     2018.50     2383.11     75.72 o 
  -7   0   2     4627.18     5000.56    145.61 o 
  -6   0   2     2814.00     2679.36     71.26 o 
  -6   0   2     2779.12     2620.40    132.95 o 
  -5   0   2     6043.91     5976.33     84.20 o 
  -4   0   2     1144.02     1108.00     40.12 o 
  -3   0   2     1698.33     1326.09     30.13 o 
  -2   0   2     6455.61     6034.50     58.10 o 
  -1   0   2      106.47       61.19      7.19 o 
   0   0   2      901.59      449.99     13.09 o 
   1   0   2      533.30      221.90     11.07 o 
   2   0   2     4932.22     4554.10     37.53 o 
   3   0   2    62533.41    62032.42    312.58 o 
   4   0   2    14530.63    14435.00    129.57 o 
   5   0   2     8226.52     8200.24    110.66 o 
   6   0   2     6247.53     6465.94    108.43 o 
   7   0   2      532.42      654.42     60.90 o 
   7   0   2     7298.93     8098.42    263.75 o 
   8   0   2      139.54      162.80     66.51 o 
   9   0   2     5989.54     6451.70    144.82 o 
  10   0   2     6219.45     6460.26    152.23 o 
  11   0   2      493.13      439.20     83.41 o 
  12   0   2     1288.33     1357.66    103.62 o 
  13   0   2      346.52      237.79    101.82 o 
  14   0   2     2804.22     3003.66    212.84 o 
  15   0   2      695.05      534.62    184.73 o 
  15   0   2      968.93      904.07    238.44 o 
  16   0   2     1467.93     1204.07    160.71 o 
 -15   1   2      226.21      157.40    103.47 o 
 -14   1   2      306.99        7.98    235.35 o 
 -14   1   2      304.18      287.26    150.28 o 
 -13   1   2      315.61      285.11     94.05 o 
 -12   1   2       39.04        1.01     70.90 o 
 -11   1   2      692.37      712.37     98.44 o 
 -10   1   2       12.08        3.88     39.04 o 
  -9   1   2     1809.35     1738.98     70.54 o 
  -8   1   2     1563.33     1469.90     61.48 o 
  -7   1   2     3676.51     3668.07     76.08 o 
  -6   1   2     8384.37     8052.90    120.95 o 
  -6   1   2     8645.86     8505.19    176.39 o 
  -5   1   2       80.13      103.83     26.75 o 
  -5   1   2     1216.22     1359.74     84.35 o 
  -4   1   2      949.30      969.87     47.89 o 
  -4   1   2      227.36      216.94     48.90 o 
  -3   1   2      268.65      254.91     34.30 o 
  -3   1   2      254.15      158.91     38.04 o 
  -2   1   2    20143.24    22260.17    115.55 o 
  -1   1   2     7290.81     6580.77     76.72 o 
  -1   1   2     6169.05     5462.27     97.79 o 
   0   1   2      378.53      133.24     13.30 o 
   0   1   2      382.56      216.22     15.24 o 
   1   1   2     4043.72     2483.28     37.61 o 
   2   1   2    10137.07     9133.29     53.07 o 
   3   1   2     3054.21     2616.01     60.98 o 
   4   1   2       25.64       75.00     18.19 o 
   5   1   2    30176.76    32622.27    202.20 o 
   6   1   2       21.78        5.18     21.50 o 
   7   1   2      500.85      574.46     47.82 o 
   8   1   2      360.12      386.71     53.50 o 
   9   1   2      444.34      584.38     66.08 o 
   9   1   2     4340.73     4399.57    239.81 o 
  10   1   2      115.71       35.38     73.13 o 
  11   1   2     5909.97     6357.86    159.49 o 
  12   1   2     2402.79     2681.52    125.33 o 
  13   1   2     4326.64     4446.60    154.60 o 
  14   1   2      526.88      523.33    108.15 o 
  15   1   2     1505.57     1343.71    185.59 o 
  16   1   2     1186.31     1030.70    206.59 o 
 -15   2   2      137.97       74.21    143.09 o 
 -15   2   2      206.72      -73.13    297.04 o 
 -14   2   2       19.22      -32.14    122.31 o 
 -14   2   2      465.44      450.35    271.37 o 
 -13   2   2      801.73      601.06    171.14 o 
 -12   2   2      449.56      419.72    213.35 o 
 -12   2   2       52.99       33.51    105.99 o 
 -11   2   2       33.44        0.14     95.20 o 
 -11   2   2     1460.45     1333.57    221.18 o 
 -10   2   2     1693.66     1740.99    122.67 o 
  -9   2   2      646.35      667.22     55.30 o 
  -8   2   2     2032.36     2003.59     71.69 o 
  -7   2   2     9348.15     9044.27    118.36 o 
  -6   2   2       77.79       56.01     24.66 o 
  -5   2   2     1743.18     1614.87     51.56 o 
  -4   2   2      647.77      620.05     33.87 o 
  -3   2   2       18.06       36.46     13.73 o 
  -2   2   2     2555.73     2416.04     71.47 o 
  -2   2   2     1237.67     1610.91     45.37 o 
  -1   2   2     1260.88     1052.35     37.53 o 
  -1   2   2     1358.97     1140.21     55.44 o 
   0   2   2     6717.10     5751.91     46.74 o 
   1   2   2     6619.58     5967.05     43.50 o 
   1   2   2     9665.39     4376.63     37.61 o 
   2   2   2     8979.36     7793.97     56.16 o 
   3   2   2     6875.12     8114.02     70.18 o 
   4   2   2    20249.71    24233.78    117.42 o 
   5   2   2     2113.88     2555.97     42.21 o 
   6   2   2     3567.94     3526.27     51.63 o 
   7   2   2      289.78      381.89     28.55 o 
   8   2   2     2225.00     2515.92     54.22 o 
   9   2   2     1770.64     1664.98     76.51 o 
  10   2   2      831.55      945.78     82.04 o 
  10   2   2     4247.70     4535.83    257.50 o 
  11   2   2        4.18       -5.46     57.67 o 
  11   2   2     1893.85     2069.10    151.00 o 
  12   2   2     2416.14     2449.77    125.19 o 
  13   2   2      472.64      452.72     97.58 o 
  14   2   2     3160.26     3112.17    145.18 o 
  15   2   2     1326.50     1362.40    170.27 o 
  16   2   2      181.76      161.29    176.67 o 
  17   2   2      249.12      107.07    201.48 o 
 -14   3   2       85.07       59.47     99.66 o 
 -13   3   2        8.76       31.49    113.83 o 
 -13   3   2      144.13     -222.55    245.20 o 
 -12   3   2      702.82      494.79    154.02 o 
 -11   3   2      607.20      520.89    141.30 o 
 -10   3   2      410.07      291.29    127.63 o 
  -9   3   2     1281.85     1366.29     78.52 o 
  -9   3   2     1374.91     1233.98    198.24 o 
  -8   3   2     8964.28     8974.67    130.01 o 
  -7   3   2      377.10      325.59     41.20 o 
  -6   3   2     2871.56     2558.35     70.25 o 
  -5   3   2      902.36      953.11     46.95 o 
  -4   3   2        6.16       -1.65     11.79 o 
  -3   3   2      268.51      242.83     24.45 o 
  -2   3   2      684.87      625.22     30.34 o 
  -1   3   2        1.94        3.95     11.65 o 
   0   3   2    56448.61    55713.03    225.71 o 
   0   3   2    37288.54    38443.71    255.70 o 
   1   3   2     2521.78     1831.45     30.70 o 
   2   3   2     1438.37     1544.04     38.83 o 
   3   3   2    59988.36    64217.36    223.48 o 
   4   3   2     6258.55     6764.49     72.34 o 
   5   3   2     1852.74      919.61     17.33 o 
   5   3   2     1765.81     1422.66     86.79 o 
   6   3   2    20306.83    22492.14    290.14 o 
   7   3   2      342.37      566.12     33.58 o 
   8   3   2     1094.51     1404.18     45.88 o 
   9   3   2      226.32      245.77     28.69 o 
  10   3   2       25.45       32.07     25.17 o 
  11   3   2      263.09      252.75     50.41 o 
  12   3   2     1738.85     2001.72    117.28 o 
  12   3   2     2166.11     2400.66    251.02 o 
  13   3   2     1886.95     1784.85    164.88 o 
  13   3   2     1850.52     1826.85    158.48 o 
  14   3   2     2989.20     3195.15    150.00 o 
  15   3   2      156.86      182.28    111.09 o 
  16   3   2      323.43      216.29    156.90 o 
  17   3   2      213.93      113.04    174.59 o 
 -14   4   2       69.09       61.12    106.56 o 
 -13   4   2       14.83      -11.29     90.17 o 
 -12   4   2      100.28       78.02    114.98 o 
 -12   4   2      669.45      271.16    263.54 o 
 -11   4   2      455.93      343.85    142.45 o 
 -10   4   2     1880.59     1644.92    153.59 o 
  -9   4   2     6428.12     6801.74    216.22 o 
  -8   4   2      680.02      699.86     82.40 o 
  -7   4   2     3272.42     3051.62     95.28 o 
  -7   4   2     3287.24     3212.98    218.09 o 
  -6   4   2     2893.55     1809.44    170.35 o 
  -6   4   2     2597.79     2490.97     83.48 o 
  -5   4   2      135.10      118.21     25.31 o 
  -4   4   2      400.74      427.12     36.17 o 
  -3   4   2     2581.11     2816.27     61.48 o 
  -2   4   2      287.02      380.31     29.34 o 
  -1   4   2     7006.70     6635.35     74.64 o 
   0   4   2     1529.93     1384.41     37.10 o 
   1   4   2    14596.72    14152.48    138.28 o 
   1   4   2    14786.98    14777.20    126.91 o 
   2   4   2    40867.11    43254.59    203.71 o 
   3   4   2     2122.63     2049.47     35.09 o 
   4   4   2    15964.15    14886.93     97.36 o 
   5   4   2    12258.80    12332.97    108.51 o 
   6   4   2     2529.75     2137.41     21.50 o 
   7   4   2     7453.85     8442.35     95.92 o 
   8   4   2     2511.25     2567.55     83.41 o 
   8   4   2       34.36       47.03     48.32 o 
   9   4   2      503.91      376.57     99.73 o 
   9   4   2      488.24      378.87     58.17 o 
  10   4   2      399.77      332.13     34.95 o 
  11   4   2       17.50       20.71     38.40 o 
  12   4   2      124.55      140.36     50.05 o 
  13   4   2     5990.90     6274.16    158.41 o 
  14   4   2      511.44      385.06    232.11 o 
  14   4   2      503.66      383.40     81.18 o 
  15   4   2     1564.39     1527.72    186.67 o 
  15   4   2     1362.96     1413.82    166.46 o 
  16   4   2       62.64     -246.57    164.38 o 
  17   4   2      440.43      279.57    181.28 o 
 -13   5   2       99.84       93.62    102.54 o 
 -12   5   2      189.85      150.21     95.85 o 
 -11   5   2     1239.48     1076.43    128.14 o 
 -10   5   2     3318.85     3072.98    191.63 o 
  -9   5   2      718.40      748.33    132.67 o 
  -8   5   2     1349.44     1341.55     88.23 o 
  -7   5   2      567.45      317.47     49.54 o 
  -6   5   2      409.15      294.31     77.73 o 
  -6   5   2      168.00      260.30     67.81 o 
  -5   5   2      105.28       69.17     33.29 o 
  -5   5   2      624.60      618.82    152.23 o 
  -4   5   2       74.39       26.10    114.11 o 
  -4   5   2       70.61      101.39     32.29 o 
  -3   5   2        0.24        8.27     20.85 o 
  -2   5   2      443.18      497.81     35.23 o 
  -1   5   2     2208.95     2290.93     53.71 o 
   0   5   2     4128.40     3770.11     61.62 o 
   1   5   2     8827.21     8626.93     79.24 o 
   2   5   2       11.09       42.07     16.83 o 
   3   5   2    11984.04    11614.77    140.43 o 
   4   5   2    45943.41    47391.70    239.52 o 
   5   5   2     3176.89     3237.28     56.23 o 
   6   5   2     4034.78     4663.68     77.87 o 
   7   5   2     2794.43     1978.93     45.52 o 
   8   5   2     1085.99     1275.90     53.35 o 
   9   5   2     6647.70     7168.60    105.92 o 
  10   5   2      242.52      203.71     55.15 o 
  10   5   2      314.62      407.20    108.22 o 
  11   5   2     3218.15     3413.09     93.26 o 
  11   5   2     3246.59     3724.73    197.45 o 
  12   5   2     4999.11     5355.85    139.43 o 
  13   5   2       21.35      -39.55     44.80 o 
  14   5   2     1542.90     1573.23    103.62 o 
  15   5   2      640.15      556.19     83.99 o 
  16   5   2      358.06      375.28     94.34 o 
  16   5   2      436.27      115.62    280.22 o 
  17   5   2      120.19     -119.29    194.72 o 
  18   5   2      270.33      523.98    209.32 o 
 -13   6   2       89.49       66.59    106.06 o 
 -12   6   2        1.82       14.60     94.63 o 
 -11   6   2     2080.80     1802.33    154.74 o 
 -10   6   2      552.12      453.30    103.26 o 
  -9   6   2     4099.48     4509.30    255.12 o 
  -8   6   2      997.43      759.69    128.64 o 
  -8   6   2      651.78      643.92    116.85 o 
  -7   6   2      340.60      293.66     74.49 o 
  -6   6   2     1826.46     1956.56     90.67 o 
  -5   6   2      610.18      584.24     70.97 o 
  -4   6   2     2212.81     2066.00     96.35 o 
  -4   6   2      163.29      181.85     56.73 o 
  -3   6   2     9945.77    10884.35    288.92 o 
  -3   6   2      552.31      766.59     65.22 o 
  -2   6   2      209.28      144.03     28.04 o 
  -1   6   2     3244.33     3361.90     69.75 o 
   0   6   2    14215.66    14469.22    123.75 o 
   1   6   2     1034.04     1023.65     39.33 o 
   2   6   2    16464.30    16151.75    102.18 o 
   3   6   2     5077.33     4918.66     83.77 o 
   4   6   2        5.20       19.34     13.59 o 
   5   6   2     2770.58     3371.75     99.30 o 
   5   6   2     1320.67     1613.43     93.98 o 
   6   6   2     2317.18     2549.14     60.11 o 
   7   6   2      529.42      570.22     41.20 o 
   8   6   2      405.76      350.18     38.25 o 
   9   6   2      131.48      170.56     48.25 o 
  10   6   2     3453.36     3681.52     89.95 o 
  11   6   2     7058.14     7465.21    156.11 o 
  12   6   2      565.19      422.66    105.41 o 
  12   6   2      926.39      861.79    114.11 o 
  13   6   2     2403.24     2754.51    145.11 o 
  13   6   2     2416.71     2632.05    201.34 o 
  14   6   2      479.60      452.15     71.69 o 
  15   6   2       33.45      -37.68     54.50 o 
  16   6   2       49.02       46.60     65.36 o 
  17   6   2      381.26      440.71    118.43 o 
  18   6   2      124.41      680.09    236.50 o 
 -12   7   2      936.28      805.64    141.94 o 
 -11   7   2      151.90       32.36     81.83 o 
 -10   7   2     1196.83     1248.36    189.90 o 
  -9   7   2     2085.48     1974.90    150.07 o 
  -8   7   2       33.94       56.45     73.92 o 
  -7   7   2      361.53      375.35     98.22 o 
  -7   7   2      261.91      263.03    100.60 o 
  -6   7   2      168.08      140.00     96.14 o 
  -6   7   2      432.53      363.56     86.43 o 
  -5   7   2      464.55      431.94     74.57 o 
  -4   7   2     3037.56     2984.68     95.56 o 
  -3   7   2     1146.82     1268.28     73.63 o 
  -2   7   2     5855.70     6207.72    164.74 o 
  -2   7   2     2236.19     2363.55     93.55 o 
  -1   7   2     9009.76     9256.32    133.24 o 
  -1   7   2    14859.31    16153.19    317.32 o 
   0   7   2      975.01     1114.04     49.40 o 
   1   7   2    11545.98    11498.42    110.81 o 
   2   7   2     4344.87     4106.70     70.97 o 
   3   7   2      232.11      175.09     19.20 o 
   4   7   2        6.63       -5.32     13.09 o 
   5   7   2     1234.00     1386.71     40.48 o 
   6   7   2       82.95       82.04     32.07 o 
   6   7   2       85.89      109.15     87.22 o 
   7   7   2      327.57      310.42     52.28 o 
   7   7   2      243.44      208.38     56.59 o 
   8   7   2        9.71      -21.07     40.34 o 
   9   7   2     2264.37     2285.68     74.78 o 
  10   7   2     7443.72     7773.62    133.53 o 
  11   7   2      211.49      220.54     62.77 o 
  12   7   2     5052.43     5275.46    170.27 o 
  13   7   2     1173.98     1027.25    103.76 o 
  14   7   2      666.67      627.09    109.66 o 
  15   7   2      199.57       75.57     81.90 o 
  15   7   2      225.37      296.25    184.01 o 
  16   7   2      218.43      239.38     74.49 o 
  17   7   2      447.82      368.73     86.43 o 
  18   7   2       43.45      -52.56    100.81 o 
 -11   8   2     1345.27     1301.21    160.13 o 
 -10   8   2     2103.58     2140.28    170.63 o 
  -9   8   2       59.63       11.79     87.87 o 
  -8   8   2     1021.28     1050.69    125.40 o 
  -7   8   2       24.14       59.90     57.60 o 
  -6   8   2      712.33      758.18     79.24 o 
  -6   8   2      746.15     1028.83    178.61 o 
  -5   8   2     1459.08     1449.63    157.83 o 
  -5   8   2     5488.45     5593.79    153.52 o 
  -4   8   2      404.32      377.15     73.13 o 
  -3   8   2     5749.30     5881.05    120.66 o 
  -2   8   2     9757.67    10268.62    143.67 o 
  -1   8   2      427.06      478.75     61.41 o 
   0   8   2    19271.72    18784.02    236.14 o 
   0   8   2    13604.69    14589.74    204.07 o 
   1   8   2     7424.36     7045.64    182.71 o 
   1   8   2     4044.14     3754.43     92.11 o 
   2   8   2        8.24       13.73     20.21 o 
   3   8   2     2063.75     1958.86     47.67 o 
   4   8   2      734.82      808.22     32.86 o 
   5   8   2     2210.17     2222.40     53.64 o 
   6   8   2       18.06       13.23     18.91 o 
   7   8   2      183.16      226.94     36.96 o 
   8   8   2     1554.85     1645.64     84.63 o 
   8   8   2     1559.84     1754.94     94.13 o 
   9   8   2     3693.92     3558.49     86.43 o 
  10   8   2       69.10       -5.39     48.68 o 
  11   8   2     2858.35     2568.63     97.29 o 
  12   8   2     1021.76      978.79     82.19 o 
  13   8   2     1868.49     2093.04    132.67 o 
  14   8   2      770.62      709.21    121.09 o 
  15   8   2     2335.29     2558.06    174.80 o 
  16   8   2      713.01      698.42    158.48 o 
  17   8   2      355.02      570.29    228.88 o 
  17   8   2        1.41     -106.64    118.86 o 
  18   8   2        6.43       13.09    102.03 o 
 -10   9   2      286.52      241.75    114.33 o 
  -9   9   2     1324.02     1338.32    152.15 o 
  -8   9   2      113.50       25.31     90.10 o 
  -7   9   2      433.15      391.38     76.29 o 
  -6   9   2      187.43      181.13     54.00 o 
  -5   9   2      623.48      525.78    182.35 o 
  -5   9   2        2.93      -17.69     52.13 o 
  -4   9   2     1614.19     1462.35    181.99 o 
  -4   9   2       44.69       88.23     53.21 o 
  -3   9   2     1767.15     1961.53    174.59 o 
  -3   9   2     3725.28     3997.26    134.18 o 
  -2   9   2      454.49      527.93     72.12 o 
  -1   9   2     8145.79     8208.87    132.24 o 
   0   9   2     8268.34     7933.04    123.25 o 
   1   9   2     1780.66     1758.53     71.04 o 
   2   9   2     1561.62     1456.53     71.19 o 
   2   9   2     1558.00     1605.30    122.46 o 
   3   9   2       16.13       40.48     20.35 o 
   4   9   2     1186.03     1230.53     45.37 o 
   5   9   2      666.77      664.41     36.02 o 
   6   9   2      135.32       82.76     22.22 o 
   7   9   2       62.59       61.84     23.59 o 
   8   9   2     2554.16     2562.23     87.65 o 
   9   9   2      448.60      364.06     39.55 o 
  10   9   2     4280.61     4656.78    148.41 o 
  10   9   2     4067.72     1522.40    124.61 o 
  11   9   2     3334.21     3243.61     98.01 o 
  12   9   2      887.84      945.06     78.81 o 
  13   9   2      784.71      764.79     87.29 o 
  14   9   2     2891.03     2848.63    154.02 o 
  15   9   2      832.26     1006.25    132.81 o 
  16   9   2      709.68      722.66    147.34 o 
  17   9   2     1504.48     1828.28    245.63 o 
  -9  10   2       17.85      -44.37     98.22 o 
  -8  10   2       71.56      -17.04     93.84 o 
  -7  10   2       23.87      -32.79     85.21 o 
  -6  10   2      161.76      124.04     66.66 o 
  -5  10   2      841.76      918.46     76.29 o 
  -4  10   2      175.07      170.27     50.84 o 
  -3  10   2      265.33      310.06    170.92 o 
  -3  10   2       25.22       40.34     51.48 o 
  -2  10   2     1952.69     1796.50    133.96 o 
  -2  10   2      777.45      753.14     92.97 o 
  -1  10   2    11805.51    12028.59    187.32 o 
  -1  10   2     8279.83     8160.40    291.29 o 
   0  10   2      289.82      283.74     62.77 o 
   1  10   2     3272.76     3222.69     89.59 o 
   2  10   2       70.97       26.89     51.70 o 
   3  10   2     1192.80      874.02     46.74 o 
   4  10   2     1113.03     1021.57     98.87 o 
   4  10   2      638.51      636.66     48.32 o 
   5  10   2      146.08      176.31     27.54 o 
   6  10   2       51.15       52.28     22.79 o 
   7  10   2     2417.03     2164.30     61.05 o 
   8  10   2       95.15      101.24     38.25 o 
   9  10   2     3754.57     3718.48    110.16 o 
  10  10   2     3533.41     3520.95    111.53 o 
  11  10   2      624.80      697.85     86.86 o 
  12  10   2      694.88      654.56     83.34 o 
  12  10   2      702.75      867.26    188.61 o 
  13  10   2     3753.02     3646.14    142.45 o 
  14  10   2     2257.96     2314.44    162.08 o 
  15  10   2      415.61      334.87    123.39 o 
  16  10   2     1645.67     1853.16    167.40 o 
  17  10   2      333.61      362.62    140.36 o 
  18  10   2     1184.15     1667.65    256.78 o 
  -8  11   2      157.12     -154.38    157.33 o 
  -8  11   2      485.15      471.49    256.56 o 
  -7  11   2      133.45       39.76     89.74 o 
  -6  11   2      199.75      177.82     73.85 o 
  -5  11   2      559.98      492.84     69.03 o 
  -4  11   2       42.05       19.77     48.68 o 
  -3  11   2     2187.86     2238.58     95.71 o 
  -2  11   2     3947.64     3988.70    110.81 o 
  -1  11   2       13.00       -5.97     47.03 o 
  -1  11   2      207.29      154.17    158.19 o 
   0  11   2     2662.30     2429.92    124.33 o 
   0  11   2     2728.44     2938.44    143.52 o 
   1  11   2       17.81      -41.35     90.31 o 
   1  11   2      941.59      972.75     84.13 o 
   2  11   2     1338.60     1458.25     92.04 o 
   3  11   2      677.38      386.14     43.72 o 
   4  11   2     1104.05     1086.07     82.40 o 
   5  11   2     1066.48     1200.97     87.15 o 
   6  11   2     2371.28     2546.77    128.14 o 
   7  11   2       22.96      116.99     70.25 o 
   7  11   2        5.44      -40.99     58.32 o 
   8  11   2     3990.40     3931.90    113.61 o 
   9  11   2     5220.16     5024.00    127.27 o 
  10  11   2      383.51      395.84     58.39 o 
  11  11   2      859.84      959.59     80.03 o 
  12  11   2        4.25        4.24     21.50 o 
  13  11   2      345.54      353.71     66.01 o 
  14  11   2      195.51      215.07    205.94 o 
  14  11   2       16.02       10.35     85.50 o 
  15  11   2     1723.07     1896.74    172.36 o 
  16  11   2      274.83      364.92    147.48 o 
  17  11   2      978.00     1086.21    163.44 o 
  -7  12   2      551.06      627.74    238.73 o 
  -7  12   2       12.50       15.96    159.85 o 
  -6  12   2      285.25      142.88    219.39 o 
  -6  12   2        5.91     -210.11    140.07 o 
  -5  12   2       47.06       26.53    209.46 o 
  -5  12   2       26.32      122.24     90.39 o 
  -4  12   2     1939.96     1974.25    101.60 o 
  -3  12   2     1507.23     1505.07     89.38 o 
  -2  12   2      727.24      767.38     70.68 o 
  -1  12   2     1064.78     1128.71     88.44 o 
   0  12   2        1.40        5.46     45.73 o 
   1  12   2      839.64      834.97     94.13 o 
   1  12   2      843.83      802.40    175.81 o 
   2  12   2      405.52      410.80     98.37 o 
   2  12   2      249.63      240.45    109.01 o 
   3  12   2      576.48      449.05     67.09 o 
   4  12   2     1449.05     1587.69     98.30 o 
   5  12   2      488.93      395.27     78.23 o 
   6  12   2     1915.07     1980.22    102.97 o 
   7  12   2     3335.17     3288.84    149.13 o 
   8  12   2     5855.46     4161.42    147.26 o 
   9  12   2      133.95       26.46    154.67 o 
   9  12   2       30.12      -40.91     70.40 o 
  10  12   2     2386.08     2591.64    134.18 o 
  11  12   2       31.85       53.35     47.03 o 
  12  12   2      832.85      832.82     82.04 o 
  13  12   2       24.16        4.89     19.85 o 
  14  12   2      431.74      478.53     91.46 o 
  15  12   2      110.79      107.14     77.80 o 
  16  12   2      360.48      351.84    247.57 o 
  16  12   2      309.88      238.80    120.44 o 
  17  12   2      187.26       88.01    166.10 o 
  -6  13   2       21.38      -61.84    223.20 o 
  -5  13   2      313.75      450.20    148.56 o 
  -5  13   2      558.89      601.78    224.27 o 
  -4  13   2     1146.80     1344.00    132.95 o 
  -4  13   2     1223.26     1391.02    233.98 o 
  -3  13   2       87.11       67.09     61.19 o 
  -2  13   2     1135.64     1315.09    103.40 o 
  -1  13   2       97.91       83.77     57.74 o 
   0  13   2      160.30      255.91     62.34 o 
   1  13   2      258.50      269.00     61.12 o 
   2  13   2      273.02      386.78     64.28 o 
   3  13   2     1242.67      917.09    163.73 o 
   3  13   2      642.24      706.33     89.67 o 
   4  13   2       49.18        4.46     93.77 o 
   4  13   2       43.04       19.13     95.99 o 
   5  13   2      749.09      555.83     89.38 o 
   6  13   2     1519.69     1497.80    102.83 o 
   7  13   2     4629.23     4710.78    141.44 o 
   8  13   2     1384.97     1234.99     96.79 o 
   9  13   2     7016.29     7318.45    212.55 o 
  10  13   2     1617.98     1546.63    143.45 o 
  11  13   2      337.06      360.97    189.76 o 
  11  13   2      328.87      377.43    116.49 o 
  12  13   2      302.65      281.44     82.33 o 
  13  13   2      525.21      631.77     81.18 o 
  14  13   2       35.96       65.07     42.50 o 
  15  13   2       32.55      -23.08     75.00 o 
  16  13   2       22.58      -12.58     80.03 o 
  17  13   2     1505.76     1874.09    168.91 o 
  -4  14   2        1.65       97.72    129.29 o 
  -3  14   2     1635.05     1888.47    274.47 o 
  -3  14   2     1632.11     1721.43    213.20 o 
  -2  14   2      233.96      300.85     92.47 o 
  -1  14   2      509.01      557.85     81.40 o 
   0  14   2      268.55      277.27     67.88 o 
   1  14   2      163.16      163.23     61.12 o 
   2  14   2       49.27       73.92     55.15 o 
   3  14   2       12.32       38.83     51.41 o 
   4  14   2      762.82      742.86     79.82 o 
   5  14   2      970.75      911.98    102.25 o 
   5  14   2     1033.83     1015.24    190.05 o 
   6  14   2     1817.73     1776.22    140.86 o 
   6  14   2      494.64      451.28    132.02 o 
   7  14   2     1902.02     1921.76    118.29 o 
   8  14   2     1580.71     1592.65    111.60 o 
   9  14   2     4084.91     2857.12     86.50 o 
  10  14   2      580.16      728.41    129.00 o 
  11  14   2     1250.31     1214.71    144.46 o 
  12  14   2     1485.13     1579.70    161.14 o 
  13  14   2      267.75      372.69     95.42 o 
  14  14   2       69.76       17.11     82.62 o 
  15  14   2       43.84       69.17     71.69 o 
  16  14   2      344.05      355.00    102.97 o 
  -3  15   2      762.35     1025.96    263.75 o 
  -2  15   2      551.47      794.27    181.28 o 
  -1  15   2      364.67      464.30    148.49 o 
  -1  15   2      499.83      347.16    234.20 o 
   0  15   2       21.73       -0.86     77.95 o 
   1  15   2      140.36      106.92     80.32 o 
   2  15   2        3.34       -0.86     70.83 o 
   3  15   2      212.49      256.35     85.71 o 
   4  15   2      934.56     1072.19    183.07 o 
   5  15   2     1418.16     1325.88    128.93 o 
   6  15   2      616.75      602.72    101.82 o 
   7  15   2     1537.02     1733.80    130.29 o 
   7  15   2     3314.71     3240.16    259.87 o 
   8  15   2     4103.10     3527.50    261.23 o 
   8  15   2      400.33      517.08    147.70 o 
   9  15   2      817.34      795.50    110.81 o 
  10  15   2      566.45      425.40    100.74 o 
  11  15   2     1038.42     1120.15    114.76 o 
  12  15   2      162.20      231.83    133.89 o 
  13  15   2       58.11      -23.23    138.99 o 
  14  15   2      131.70      210.68    158.34 o 
  15  15   2      568.53      420.87    261.81 o 
  -1  16   2      248.17      209.03    177.90 o 
   0  16   2      397.87      621.99    177.46 o 
   1  16   2        3.99      114.98    129.93 o 
   1  16   2      526.86      538.29    222.84 o 
   2  16   2      185.85      212.63     94.34 o 
   3  16   2      757.85      774.21    118.93 o 
   4  16   2      354.12      321.56    144.39 o 
   5  16   2      226.36      247.57     92.54 o 
   6  16   2     1488.12     1558.42    140.86 o 
   7  16   2      210.55      249.30     88.80 o 
   8  16   2      649.09      648.02    111.81 o 
   9  16   2      103.68      193.57    189.83 o 
   9  16   2       49.06       69.68    126.20 o 
  10  16   2     1607.41     1190.26    108.65 o 
  11  16   2      424.64      411.02    138.63 o 
  12  16   2      176.30      140.14    124.47 o 
  13  16   2      164.50      142.81    128.57 o 
  14  16   2      655.35      415.11    229.52 o 
  15  16   2      310.83      332.93    238.73 o 
   1  17   2      377.20      509.31    186.67 o 
   2  17   2      976.55     1029.05    180.20 o 
   3  17   2      215.99      227.87    148.13 o 
   3  17   2     1059.46     1193.57    257.35 o 
   4  17   2       53.27       15.39     61.70 o 
   5  17   2     1262.74     1231.89    146.76 o 
   6  17   2       46.79       -3.95     77.51 o 
   7  17   2      339.22      301.43     97.79 o 
   8  17   2      331.36      343.64    101.03 o 
   9  17   2      218.28      208.17     91.82 o 
  10  17   2      321.01      304.02     96.79 o 
  11  17   2        5.01       53.28    114.04 o 
  11  17   2       29.79      -11.94    215.14 o 
  12  17   2      201.64      248.65    160.93 o 
  13  17   2      493.53      501.26    170.42 o 
   3  18   2        0.45      -13.30    174.59 o 
   4  18   2     1508.51     1509.88    190.19 o 
   5  18   2      576.91      390.23    216.87 o 
   5  18   2      204.27      306.39    168.40 o 
   6  18   2      291.73      426.76    241.24 o 
   6  18   2      256.61      260.59    159.20 o 
   7  18   2      206.50      278.56    104.55 o 
   8  18   2      142.81      117.78     93.91 o 
   9  18   2      464.11      481.70    115.27 o 
  10  18   2        6.42       19.70     85.64 o 
  11  18   2      600.93      561.23    114.40 o 
  -8 -17   3       37.26      157.04    181.56 o 
  -7 -17   3      122.20      428.42    169.91 o 
  -6 -17   3       57.88       -5.03     91.03 o 
  -5 -17   3      504.28      570.29    128.57 o 
 -11 -16   3        5.07       75.72    150.07 o 
 -11 -16   3       29.37      -34.80    237.15 o 
 -10 -16   3      166.85        7.55    227.94 o 
  -9 -16   3      417.70      279.71    161.57 o 
  -8 -16   3      691.11      542.67    160.28 o 
  -7 -16   3      193.94      173.29    163.23 o 
  -6 -16   3     1404.08     1591.42    186.67 o 
  -5 -16   3     2630.44     2333.21    206.73 o 
  -4 -16   3       14.78        5.18     86.00 o 
  -3 -16   3     1114.06     1098.36    144.53 o 
  -2 -16   3      571.85      644.49    128.42 o 
  -1 -16   3       25.74        9.71     93.91 o 
 -13 -15   3       39.51       57.96     89.59 o 
 -12 -15   3       31.06       64.28     83.63 o 
 -11 -15   3        9.72      -28.19     97.58 o 
 -10 -15   3      691.48      576.97    110.52 o 
  -9 -15   3      859.70      769.75    177.68 o 
  -8 -15   3      288.98      188.90    158.55 o 
  -7 -15   3     1205.44     1305.81    167.76 o 
  -6 -15   3     4039.76     3887.10    218.31 o 
  -5 -15   3      455.67      373.26    149.42 o 
  -4 -15   3     1858.98     1910.62    185.23 o 
  -3 -15   3     2591.77     2457.82    273.10 o 
  -3 -15   3      334.27      506.87    162.80 o 
  -2 -15   3      264.86      285.90     94.41 o 
  -1 -15   3      202.04      202.49     97.50 o 
   0 -15   3      108.08      121.38     91.54 o 
   1 -15   3       20.37        1.08     91.39 o 
   2 -15   3      190.12      253.83    110.59 o 
 -14 -14   3        0.23      -19.92     85.06 o 
 -13 -14   3        4.03      -27.47     79.46 o 
 -12 -14   3       48.94       20.21     78.67 o 
 -11 -14   3      771.15      806.86    115.12 o 
 -10 -14   3      162.29      184.08     85.28 o 
  -9 -14   3      271.33      200.91     84.13 o 
  -8 -14   3      481.48      417.63     95.78 o 
  -7 -14   3     5201.68     5156.89    233.84 o 
  -6 -14   3     1117.18     1054.57    158.27 o 
  -5 -14   3     3025.23     3025.95    193.79 o 
  -4 -14   3     3324.32     3280.28    194.29 o 
  -3 -14   3       50.56       11.94    129.86 o 
  -2 -14   3      901.69      786.36    150.00 o 
  -1 -14   3       24.18        6.97    121.16 o 
  -1 -14   3       29.24      -39.98    219.03 o 
   0 -14   3      109.31      164.59    131.52 o 
   0 -14   3      689.69      440.14    241.53 o 
   1 -14   3      189.90      173.87     77.51 o 
   2 -14   3        3.97       16.39     85.42 o 
   3 -14   3      456.79      584.16    121.23 o 
 -15 -13   3        1.47      181.56    246.85 o 
 -14 -13   3      333.00      265.05    179.41 o 
 -13 -13   3      108.12       90.10    133.24 o 
 -13 -13   3      121.76      -61.84    221.18 o 
 -12 -13   3      979.41     1009.63    120.08 o 
 -11 -13   3       37.58      -11.00     69.89 o 
 -10 -13   3      232.76      314.95    111.31 o 
  -9 -13   3     1093.57      979.43    115.77 o 
  -8 -13   3     1120.09     1132.09    122.53 o 
  -7 -13   3        6.79       21.00     65.72 o 
  -6 -13   3     2470.10     2536.49    151.94 o 
  -5 -13   3     4392.33     4543.60    213.99 o 
  -4 -13   3      297.10      275.98    132.95 o 
  -3 -13   3     1013.87      996.33    145.54 o 
  -2 -13   3       47.43        4.75    121.16 o 
  -1 -13   3      649.63      665.71    136.19 o 
   0 -13   3      289.95      267.06    137.05 o 
   1 -13   3      805.67      -22.94     98.73 o 
   1 -13   3      661.24      812.04    168.69 o 
   2 -13   3      619.90      514.27    243.47 o 
   2 -13   3      551.25      536.35    153.30 o 
   3 -13   3     1143.45     1362.84    145.61 o 
   4 -13   3        4.88      -39.19     82.33 o 
   5 -13   3      903.17     1044.87    205.29 o 
 -15 -12   3      745.01      459.26    233.41 o 
 -14 -12   3      153.20      112.25    161.29 o 
 -13 -12   3     1337.56     1407.13    168.76 o 
 -12 -12   3       15.68      -53.21    118.64 o 
 -12 -12   3     1276.72      588.48    208.46 o 
 -11 -12   3      490.59      503.77    146.19 o 
 -11 -12   3      671.15      835.48    209.39 o 
 -10 -12   3        2.72       27.11     63.71 o 
  -9 -12   3      841.16      741.71     96.71 o 
  -8 -12   3      140.05      166.25     72.48 o 
  -7 -12   3     4404.05     4663.83    180.70 o 
  -6 -12   3      730.99      748.97     98.87 o 
  -5 -12   3       19.53       -1.29     59.32 o 
  -4 -12   3     1755.25     1633.13    126.91 o 
  -3 -12   3     1656.91     1838.21    158.98 o 
  -2 -12   3     1501.18     1539.65    110.45 o 
  -1 -12   3      114.83      132.02     90.75 o 
   0 -12   3      455.39      521.03    104.98 o 
   1 -12   3     1685.76     1281.87     91.75 o 
   2 -12   3     2284.09     2531.60    145.25 o 
   3 -12   3      301.71      405.33    155.46 o 
   3 -12   3       29.06       21.72    112.17 o 
   4 -12   3     2585.53     2819.15    291.51 o 
   4 -12   3     2406.96     2653.91    169.70 o 
   5 -12   3      409.74      240.81    268.21 o 
   5 -12   3      392.84      323.00    163.08 o 
   6 -12   3       97.13      151.94    105.49 o 
 -15 -11   3      157.21      194.36    136.55 o 
 -14 -11   3      267.49      286.19    134.10 o 
 -13 -11   3     4250.57     4065.93    303.44 o 
 -12 -11   3      897.39      981.45    142.88 o 
 -11 -11   3     2032.21     1923.70    160.42 o 
 -10 -11   3     2896.52     2877.97    170.78 o 
  -9 -11   3      545.95      652.40    165.60 o 
  -9 -11   3      230.07      242.32    102.18 o 
  -8 -11   3     3705.93     3881.20    117.57 o 
  -7 -11   3      926.88      977.85     76.00 o 
  -6 -11   3      879.36      814.62     67.45 o 
  -5 -11   3       33.73        3.74     39.26 o 
  -4 -11   3      611.19      543.68     60.76 o 
  -3 -11   3     1186.01     1061.48     78.95 o 
  -2 -11   3      293.35      261.38     73.99 o 
  -2 -11   3      829.97      753.93    153.81 o 
  -1 -11   3      557.35      554.76    122.17 o 
  -1 -11   3      565.34      461.85    113.40 o 
   0 -11   3      583.27      481.20     98.80 o 
   1 -11   3     1117.79     1051.05    103.83 o 
   2 -11   3      141.11      109.01     95.85 o 
   3 -11   3     3308.64     3631.40    155.53 o 
   4 -11   3     1057.19     1302.87    134.68 o 
   5 -11   3      221.23      331.56    128.64 o 
   5 -11   3      221.79      305.53    170.56 o 
   6 -11   3      235.58      144.82    245.99 o 
   6 -11   3      104.14      268.28    158.98 o 
   7 -11   3       64.22      -15.17    157.69 o 
   7 -11   3      817.53      905.66    305.96 o 
   8 -11   3       70.59      181.63    111.60 o 
 -15 -10   3       40.36      -42.50     89.88 o 
 -14 -10   3        4.77       12.22     82.98 o 
 -13 -10   3      486.40      442.73    133.75 o 
 -12 -10   3        5.11      168.19     97.36 o 
 -12 -10   3     4250.56     4118.28    288.77 o 
 -11 -10   3     5227.20     5637.36    159.92 o 
 -10 -10   3      921.14      844.90     84.63 o 
  -9 -10   3     6227.46     6676.62    134.97 o 
  -8 -10   3     5701.35     4564.60     83.48 o 
  -7 -10   3        8.00       15.03     80.53 o 
  -7 -10   3      740.25      662.11     78.45 o 
  -6 -10   3     1287.98     1188.68     61.19 o 
  -5 -10   3     1059.33     1036.45     57.24 o 
  -4 -10   3      110.24      142.01     33.36 o 
  -3 -10   3       38.98       40.99     39.40 o 
  -2 -10   3     1691.48     1572.94     83.70 o 
  -1 -10   3     1393.27     1295.17     81.76 o 
   0 -10   3     2092.35     2182.06    124.40 o 
   0 -10   3     2412.27     2530.09    194.07 o 
   1 -10   3        5.41       37.32     76.29 o 
   1 -10   3      576.48      604.80    122.38 o 
   2 -10   3     7360.93     7293.79    172.36 o 
   3 -10   3     1416.13     1562.73    119.08 o 
   4 -10   3      479.20      456.46    107.79 o 
   5 -10   3     1729.66     2004.67    136.77 o 
   6 -10   3     1492.25     1759.83    185.66 o 
   7 -10   3       28.40     -251.42    167.61 o 
   8 -10   3      558.89      231.47    268.71 o 
   8 -10   3       14.86       13.59    156.83 o 
   9 -10   3       68.54       61.05    167.04 o 
 -16  -9   3      252.07      229.88     99.95 o 
 -15  -9   3        6.71      -23.94     80.03 o 
 -14  -9   3      179.11      198.10     63.71 o 
 -13  -9   3        8.84      -17.33     53.71 o 
 -11  -9   3      277.33      136.12    121.02 o 
 -11  -9   3       71.40      110.81     85.50 o 
 -10  -9   3     5183.60     5723.87    148.41 o 
  -9  -9   3     3438.02     4014.37    124.69 o 
  -8  -9   3     1952.95     1920.54     83.34 o 
  -7  -9   3     2589.75     2544.83     85.28 o 
  -6  -9   3      924.09      757.10     64.28 o 
  -5  -9   3       67.75       92.11     43.86 o 
  -5  -9   3      125.37       68.60     72.19 o 
  -4  -9   3       85.80       77.08     28.83 o 
  -3  -9   3      329.36      279.36     34.95 o 
  -2  -9   3      274.44      271.16     35.59 o 
  -1  -9   3      319.71      424.17     41.49 o 
   0  -9   3      307.35      385.99     43.07 o 
   1  -9   3     5979.10     6000.63    111.81 o 
   2  -9   3     3695.11     3707.91    126.12 o 
   2  -9   3     4078.63     3692.81    244.19 o 
   3  -9   3      286.78      263.54     83.48 o 
   3  -9   3      192.88      241.10     97.58 o 
   4  -9   3     1304.02     1265.12     92.97 o 
   5  -9   3     2636.28     3058.31    116.85 o 
   6  -9   3      265.17      182.86    102.54 o 
   7  -9   3      952.59      920.61    125.33 o 
   8  -9   3      607.87      493.49    174.44 o 
   9  -9   3      296.31      248.08    191.49 o 
  10  -9   3      598.51      473.00    194.00 o 
 -17  -8   3       10.33       43.07    100.81 o 
 -16  -8   3       22.77       12.80     87.22 o 
 -15  -8   3      195.86      212.84     91.75 o 
 -14  -8   3      245.35      289.85     67.16 o 
 -13  -8   3      781.46      853.45     82.48 o 
 -12  -8   3      183.52      162.58     48.97 o 
 -11  -8   3     1100.61     1255.91     73.49 o 
 -10  -8   3      932.55      985.47     75.00 o 
 -10  -8   3     1006.86     1074.92    173.01 o 
  -9  -8   3     1952.05     2000.86    130.73 o 
  -8  -8   3     8255.33     8363.68    148.99 o 
  -7  -8   3     1796.82     1538.86     63.71 o 
  -6  -8   3      106.15       81.33     47.31 o 
  -5  -8   3      229.49      225.64     49.33 o 
  -4  -8   3      100.67       76.51     45.59 o 
  -3  -8   3       93.13      130.29     42.42 o 
  -3  -8   3      172.73      212.99     66.66 o 
  -2  -8   3     1920.01     2114.25     60.33 o 
  -1  -8   3        5.49      -17.62     23.59 o 
   0  -8   3     3611.89     3571.36     78.67 o 
   1  -8   3     2581.35     2540.01     74.85 o 
   2  -8   3      782.89      734.81     60.26 o 
   3  -8   3     1798.25     1878.98     75.79 o 
   4  -8   3      114.08      135.90     46.38 o 
   4  -8   3     3465.37     4754.07    301.72 o 
   5  -8   3      537.61      455.60     83.41 o 
   6  -8   3      777.32      693.32     88.23 o 
   7  -8   3     2204.71     2341.48    136.69 o 
   8  -8   3      271.74      237.94    113.40 o 
   9  -8   3     1345.78     1350.11    141.58 o 
  10  -8   3      290.75        2.01    168.91 o 
  11  -8   3     1096.86      -14.60     70.83 o 
  11  -8   3     1209.03     1613.43    286.19 o 
 -17  -7   3      378.82      271.23    112.96 o 
 -16  -7   3        6.55       -7.55     89.02 o 
 -15  -7   3      339.47      346.95    100.96 o 
 -14  -7   3        2.94       25.17     74.06 o 
 -13  -7   3      400.34      503.92     58.89 o 
 -12  -7   3     1280.07     1507.08    112.68 o 
 -11  -7   3      727.15      806.07     63.42 o 
 -10  -7   3     3509.88     3910.32     97.65 o 
  -9  -7   3     4967.00     4964.97    102.39 o 
  -8  -7   3      235.18      175.24     41.20 o 
  -7  -7   3       13.39      -66.23     75.93 o 
  -6  -7   3     1631.88     1486.30     59.61 o 
  -5  -7   3      789.96      689.00     51.13 o 
  -4  -7   3      410.52      425.47     42.93 o 
  -3  -7   3      327.53      302.80     42.07 o 
  -2  -7   3      420.27      472.49     51.70 o 
  -2  -7   3       93.05      112.46     49.62 o 
  -1  -7   3     5013.77     5299.19    107.21 o 
  -1  -7   3     5335.89     4202.55    122.60 o 
   0  -7   3     3384.18     3168.90     69.17 o 
   1  -7   3      274.47      264.90     33.72 o 
   2  -7   3     5955.55     6125.53    113.68 o 
   3  -7   3      298.48      312.72     41.06 o 
   4  -7   3       73.85       92.54     36.96 o 
   5  -7   3      158.94      187.46     44.58 o 
   6  -7   3       53.68       76.51     54.72 o 
   6  -7   3     1615.08     1480.76    141.73 o 
   7  -7   3       46.07       77.95     99.52 o 
   8  -7   3     1323.67     1156.90    117.64 o 
   9  -7   3      192.30      -17.55    126.27 o 
  10  -7   3     2101.96     1971.52    145.32 o 
  11  -7   3      929.37      755.16    182.93 o 
  12  -7   3      210.54       88.08    192.71 o 
 -17  -6   3      128.48       43.72    100.02 o 
 -16  -6   3      327.87      327.75    107.50 o 
 -15  -6   3        1.07      -49.62     79.02 o 
 -14  -6   3       15.77       43.43     75.79 o 
 -13  -6   3      547.42      600.27     73.13 o 
 -12  -6   3     3276.14     3568.84    101.46 o 
 -11  -6   3      790.85      929.10     63.78 o 
 -10  -6   3     7935.70     8453.35    132.09 o 
  -9  -6   3     1852.28     1701.01     68.17 o 
  -8  -6   3        0.47      -25.81     25.74 o 
  -7  -6   3       47.33       56.52     26.39 o 
  -6  -6   3      529.85      581.72     57.60 o 
  -5  -6   3     2716.86     3115.33     82.04 o 
  -5  -6   3     1490.86     1619.61    115.77 o 
  -4  -6   3     1571.22     1508.52     55.08 o 
  -3  -6   3        9.48      -22.79     33.00 o 
  -2  -6   3    18298.04    20514.65    140.07 o 
  -1  -6   3     6876.39     6870.12     87.22 o 
   0  -6   3     1519.63     1616.30     56.45 o 
   1  -6   3    12928.61    13757.79    127.85 o 
   2  -6   3     4554.53     4853.44     95.85 o 
   3  -6   3     1107.01     1043.43     53.21 o 
   4  -6   3        5.23       -5.61     28.33 o 
   5  -6   3       37.87      124.76     36.31 o 
   6  -6   3       28.32       25.45     36.67 o 
   7  -6   3      650.94      -14.74    141.22 o 
   7  -6   3      157.62      160.06     64.57 o 
   8  -6   3       26.02      -36.67     78.31 o 
   8  -6   3      867.15      827.28    143.16 o 
   9  -6   3     2138.36     2183.07    142.73 o 
  10  -6   3     1900.34     1765.44    140.43 o 
  11  -6   3      621.45      642.12    129.86 o 
  12  -6   3     1286.99     1093.12    187.60 o 
 -17  -5   3       10.27      -53.14     97.94 o 
 -16  -5   3       13.74       -5.03     53.14 o 
 -15  -5   3      119.97       71.40     73.20 o 
 -14  -5   3      667.75      734.38    225.86 o 
 -14  -5   3      421.94      391.03    131.59 o 
 -13  -5   3     1826.65     2095.20    167.11 o 
 -12  -5   3      656.11      778.89     69.96 o 
 -12  -5   3      752.82     1150.57    197.31 o 
 -11  -5   3     3866.01     4335.86    116.70 o 
 -10  -5   3     2486.34     2457.96     79.24 o 
  -9  -5   3     1236.12     1232.90     60.40 o 
  -8  -5   3      493.09      488.89     42.21 o 
  -7  -5   3       15.90       -9.99     21.86 o 
  -6  -5   3      232.60      281.08     30.27 o 
  -5  -5   3       27.87       33.65     17.90 o 
  -4  -5   3      381.46      469.40     31.93 o 
  -3  -5   3     7509.95     8039.17    142.37 o 
  -3  -5   3     8298.91     8800.65    114.91 o 
  -2  -5   3    16393.29    17730.45    130.73 o 
  -2  -5   3     4867.48     5426.61    170.85 o 
  -1  -5   3     4863.43     5208.01     68.53 o 
   0  -5   3    15620.39    16840.25    123.97 o 
   1  -5   3     2906.56     3141.50     66.59 o 
   2  -5   3     4791.48     4651.89    175.16 o 
   2  -5   3     5639.88     6217.50    104.48 o 
   3  -5   3       79.49      106.13     27.04 o 
   4  -5   3      342.91      456.10     40.27 o 
   5  -5   3       96.01      107.14     29.41 o 
   6  -5   3       46.29       22.87     29.91 o 
   7  -5   3      129.59      154.09     41.35 o 
   8  -5   3     1732.82     1698.13    100.60 o 
   9  -5   3      325.71      331.34     77.30 o 
   9  -5   3      747.07      754.80    271.52 o 
  10  -5   3      555.67      275.47    152.15 o 
  10  -5   3      309.12      310.49    114.55 o 
  11  -5   3     3118.96     3146.03    164.45 o 
  12  -5   3      119.01      -74.71    159.42 o 
  13  -5   3      278.35      178.33    175.31 o 
 -16  -4   3      246.95      202.42    105.41 o 
 -15  -4   3      303.32      146.11    256.78 o 
 -15  -4   3       35.55       89.52    124.11 o 
 -14  -4   3      487.13      398.22    139.14 o 
 -13  -4   3      479.35      234.85     85.64 o 
 -12  -4   3     6698.94     6814.90    166.89 o 
 -11  -4   3     1088.83     1200.69     83.48 o 
 -10  -4   3      837.65      895.73     80.32 o 
 -10  -4   3      879.65      660.17    135.90 o 
  -9  -4   3     3290.29     3469.25     83.34 o 
  -8  -4   3      407.66      616.45     51.27 o 
  -7  -4   3       12.34       23.08     22.00 o 
  -6  -4   3      658.70      800.89     41.56 o 
  -5  -4   3     1374.26     1385.49     45.37 o 
  -4  -4   3      284.19      381.39     31.14 o 
  -3  -4   3     2754.65     2829.65     63.49 o 
  -2  -4   3      991.58      960.66     35.16 o 
  -2  -4   3     3457.77     3523.40    121.81 o 
  -1  -4   3     6958.81     6640.67     69.03 o 
  -1  -4   3     8895.40     8639.87    172.22 o 
   0  -4   3     2960.50     3181.77     74.57 o 
   0  -4   3      241.38      310.78     34.51 o 
   1  -4   3     4956.26     5677.20     72.98 o 
   2  -4   3     2597.99     2782.12     60.76 o 
   3  -4   3      964.18      802.18     38.97 o 
   4  -4   3      679.01      471.85     50.48 o 
   4  -4   3      539.87      671.03     94.41 o 
   5  -4   3     2514.77     2731.85     71.33 o 
   6  -4   3     1341.00     1537.64     63.13 o 
   7  -4   3     4125.72     4303.00     95.71 o 
   8  -4   3     2412.81     2542.81    109.01 o 
   9  -4   3      725.70      623.93     76.58 o 
  10  -4   3     4383.65     4421.14    148.05 o 
  11  -4   3       47.28       92.26     68.89 o 
  11  -4   3       81.48     -246.57    291.08 o 
  12  -4   3      639.50      599.19    135.76 o 
  13  -4   3      382.88      167.76    181.78 o 
  14  -4   3      104.28       52.64    184.01 o 
 -16  -3   3        5.97      -31.93     92.69 o 
 -15  -3   3      488.96      585.60    115.84 o 
 -14  -3   3       30.44      -38.97     76.00 o 
 -13  -3   3     3285.06     3674.76    298.99 o 
 -13  -3   3     3270.03     3188.60    230.24 o 
 -12  -3   3     2695.96     2668.22    164.31 o 
 -11  -3   3      920.67      841.88     59.32 o 
 -10  -3   3     5065.50     4950.30    107.28 o 
  -9  -3   3       84.69       66.73     60.54 o 
  -8  -3   3      180.79      173.29     34.37 o 
  -7  -3   3     1340.78     1491.33     52.56 o 
  -6  -3   3      170.34      169.34     25.60 o 
  -5  -3   3     3817.62     4348.09     68.24 o 
  -4  -3   3     4158.54     4658.36     64.64 o 
  -3  -3   3     5131.19     5056.43     62.27 o 
  -2  -3   3    30570.56    30769.25    130.15 o 
  -1  -3   3      641.06      472.64     39.98 o 
   0  -3   3       59.60       92.97     14.17 o 
   0  -3   3     9499.07    10555.59    188.25 o 
   1  -3   3     3048.71     3312.50     53.79 o 
   1  -3   3     8614.23     9023.35    184.51 o 
   2  -3   3     1167.95      855.61     31.93 o 
   3  -3   3     1292.84      752.07     31.78 o 
   4  -3   3     2027.85     2340.47     61.62 o 
   5  -3   3     1385.77     1572.73     61.05 o 
   6  -3   3     7266.75     7451.70    122.24 o 
   6  -3   3     6573.39     7702.72    243.83 o 
   7  -3   3     1566.55     1816.92     65.29 o 
   8  -3   3     2068.01     2195.44    100.45 o 
   9  -3   3     5326.89     5186.01    143.09 o 
  10  -3   3      820.84      770.55     81.69 o 
  11  -3   3      557.98      627.74     82.19 o 
  12  -3   3       13.33        6.26     60.04 o 
  13  -3   3      155.43     -130.80    186.38 o 
  14  -3   3      146.52      -59.47    196.52 o 
 -16  -2   3      109.15      110.45    101.10 o 
 -15  -2   3      439.47      228.88    100.60 o 
 -14  -2   3     3155.40     3171.20    177.90 o 
 -13  -2   3      507.89      424.03     93.48 o 
 -12  -2   3     1074.82     1197.95    165.46 o 
 -12  -2   3     1174.98     1302.43    220.54 o 
 -11  -2   3     5667.52     5941.02    204.50 o 
 -11  -2   3     5658.64     5943.18    208.17 o 
 -10  -2   3       54.35      -66.73     59.54 o 
  -9  -2   3     1148.66      983.39     59.68 o 
  -8  -2   3     1824.21     1510.24     69.96 o 
  -7  -2   3      370.24      322.28     51.92 o 
  -6  -2   3      360.91      328.25     42.07 o 
  -6  -2   3     8049.94     7677.55    200.47 o 
  -5  -2   3     4983.68     5945.19    103.19 o 
  -4  -2   3     1560.57     1620.91     46.74 o 
  -2  -2   3      934.80      682.60     28.76 o 
  -1  -2   3      105.65      124.47     15.24 o 
   0  -2   3     5040.10     5904.21     89.59 o 
   1  -2   3     3925.43     3686.77     48.11 o 
   1  -2   3    14081.98    13255.09    204.64 o 
   2  -2   3        9.23       32.86     14.74 o 
   2  -2   3       12.00      -21.64     79.96 o 
   3  -2   3      145.97       87.87     20.85 o 
   3  -2   3      815.97      808.08     57.09 o 
   4  -2   3     2274.68     2715.68     57.96 o 
   5  -2   3      802.88      707.20     43.22 o 
   6  -2   3     2368.71     2736.31     66.59 o 
   7  -2   3     2898.08     3027.39     74.06 o 
   8  -2   3     8373.90     7981.14    159.85 o 
   9  -2   3      356.52      181.28    151.22 o 
   9  -2   3      173.33      137.70     65.15 o 
  10  -2   3      752.32      689.15    186.60 o 
  10  -2   3      751.89      833.46    104.41 o 
  11  -2   3      146.14      196.09     60.90 o 
  12  -2   3        0.43      -36.31     54.65 o 
  13  -2   3       10.28      -30.70     59.25 o 
  14  -2   3      465.69      249.15    110.30 o 
  15  -2   3        0.41      -71.69     98.66 o 
 -16  -1   3      116.35      174.66    109.51 o 
 -15  -1   3     1584.08     1680.88    160.57 o 
 -14  -1   3      505.68      576.04    111.24 o 
 -13  -1   3     1377.09     1467.10    134.32 o 
 -12  -1   3     1136.83     1237.00    120.95 o 
 -11  -1   3       95.28       83.91     64.64 o 
 -10  -1   3      273.77      276.05     88.66 o 
 -10  -1   3       58.88       71.62     52.71 o 
  -9  -1   3     3756.41     3882.28     95.42 o 
  -8  -1   3       21.14       29.55     44.94 o 
  -7  -1   3     6242.01     4949.15     92.26 o 
  -6  -1   3      697.11      405.05     35.09 o 
  -5  -1   3     3163.80     3224.56     62.20 o 
  -4  -1   3    14514.89    15422.05    105.56 o 
  -3  -1   3    12953.81    13069.14     88.52 o 
  -2  -1   3    13318.33    13910.15     83.27 o 
  -1  -1   3    36347.26    41217.41    130.29 o 
   0  -1   3     7206.46     6987.90     69.53 o 
   1  -1   3      880.96      706.62     21.79 o 
   2  -1   3      371.09      615.59     24.45 o 
   3  -1   3      178.72      140.79     17.83 o 
   3  -1   3     1124.12     1232.18    120.08 o 
   4  -1   3     1589.65     1733.37    144.82 o 
   4  -1   3     1556.82     1784.06     47.31 o 
   5  -1   3     4097.07     4783.41     84.78 o 
   5  -1   3     4261.43     5016.96    102.90 o 
   6  -1   3     4984.11     5408.56     73.06 o 
   7  -1   3     6730.81     6784.62    131.59 o 
   8  -1   3     1342.76     1330.48     85.21 o 
   9  -1   3     3706.08     3588.98    124.54 o 
  10  -1   3     5029.56     5935.20    159.85 o 
  11  -1   3      109.17      211.84    119.58 o 
  11  -1   3     1133.19     1370.24    136.69 o 
  12  -1   3       28.53      -25.31     73.42 o 
  12  -1   3       56.08       42.57    174.44 o 
  13  -1   3     1770.39     2024.59    234.49 o 
  13  -1   3       26.94       94.92     84.42 o 
  14  -1   3       24.40      -10.28     92.40 o 
  15  -1   3      114.23      191.34    109.87 o 
  16  -1   3      198.12      101.39    116.42 o 
 -15   0   3      557.82      384.19    114.55 o 
 -14   0   3     1531.34     1543.89    150.93 o 
 -13   0   3     1183.60     1054.43    126.48 o 
 -12   0   3       49.83       38.33     70.83 o 
 -11   0   3     2213.23     2237.64    134.61 o 
 -10   0   3      316.06      312.58     44.44 o 
  -9   0   3        3.56       -9.85     38.11 o 
  -9   0   3      234.38      273.10     94.41 o 
  -8   0   3       39.62       71.62     43.22 o 
  -8   0   3     2752.22     2595.09    119.08 o 
  -7   0   3     2692.89     2454.87     68.81 o 
  -6   0   3     2423.33     2471.91     67.30 o 
  -5   0   3    18905.80    18666.96    143.02 o 
  -4   0   3     2352.11     1725.10     22.94 o 
  -3   0   3     3486.96     3026.53    100.74 o 
  -3   0   3     3531.72     3458.75     53.14 o 
  -2   0   3     2277.64     2598.68     35.52 o 
  -1   0   3     2295.77     2134.03     30.34 o 
   0   0   3     5184.36     4688.92     44.58 o 
   1   0   3     3932.48     5441.27     51.34 o 
   2   0   3      795.86      653.70     22.94 o 
   3   0   3      223.92      120.01     13.59 o 
   4   0   3      172.56      330.48     38.61 o 
   5   0   3     4184.23     4127.12     97.72 o 
   5   0   3     4449.91     4259.35    188.75 o 
   6   0   3    14648.02    16370.42    202.27 o 
   6   0   3    14733.47    15082.51    320.99 o 
   7   0   3     3660.30     3710.50    103.83 o 
   8   0   3     7206.21     7213.18    139.64 o 
   9   0   3     3172.03     3290.49    111.38 o 
  10   0   3     2709.07     3440.63    123.75 o 
  11   0   3      812.68      793.05     97.72 o 
  12   0   3     3366.31     4015.45    151.79 o 
  13   0   3      148.39       60.19    126.27 o 
  13   0   3      626.96      641.04    137.20 o 
  14   0   3      342.95      286.69    103.54 o 
  14   0   3      627.54      569.42    204.93 o 
  15   0   3      822.20      832.24    136.77 o 
  16   0   3      306.71      424.68    126.99 o 
 -15   1   3     1439.73     1433.95    163.66 o 
 -14   1   3     1719.78     1582.80    221.69 o 
 -13   1   3        9.61       49.33     79.60 o 
 -12   1   3      119.86       62.49     75.07 o 
 -11   1   3        2.09       -5.68     62.05 o 
 -10   1   3      136.99       70.18     50.91 o 
  -9   1   3      979.23      861.87     56.95 o 
  -8   1   3       14.30       30.34     28.04 o 
  -7   1   3      289.10      275.47     72.63 o 
  -7   1   3        1.09       -7.12     31.28 o 
  -6   1   3    15100.40    15342.16    206.51 o 
  -6   1   3     9408.06    10060.38    137.27 o 
  -5   1   3     6894.02     7345.49     95.92 o 
  -4   1   3     4671.06     4580.13     67.88 o 
  -3   1   3     4795.10     4824.82     53.07 o 
  -2   1   3     2605.36     3180.05     75.36 o 
  -2   1   3     1770.05      847.99     52.06 o 
  -1   1   3     3002.75     3499.24     61.19 o 
   0   1   3      688.34     1119.22     21.57 o 
   1   1   3      425.26      272.67     15.10 o 
   2   1   3     1511.90     1105.84     25.10 o 
   3   1   3      310.78      174.80     21.36 o 
   4   1   3     1089.29     1389.44     47.46 o 
   5   1   3    48915.95    48504.59    310.99 o 
   6   1   3     2677.22     2766.15     75.72 o 
   7   1   3    12513.50    13518.77    193.86 o 
   7   1   3    12670.68    12667.76    302.08 o 
   8   1   3     8628.04     9663.02    157.76 o 
   9   1   3     4865.38     5510.95    134.25 o 
  10   1   3       19.96      -40.27     67.88 o 
  11   1   3      595.35      550.23     84.13 o 
  12   1   3     3047.42     3257.20    132.24 o 
  13   1   3      646.70      720.57    106.64 o 
  14   1   3     1272.10     1410.87    130.29 o 
  15   1   3      669.37      733.51    229.74 o 
  15   1   3      493.66      348.46    169.34 o 
  16   1   3     2538.02     2915.14    320.84 o 
  16   1   3     2475.43     2356.36    291.44 o 
 -15   2   3     1633.55     1786.29    180.20 o 
 -14   2   3        7.09      -56.52     88.44 o 
 -13   2   3      208.71      287.05     97.65 o 
 -12   2   3      122.18       30.34     76.72 o 
 -11   2   3       62.43       56.52     68.89 o 
 -10   2   3      145.91      108.29     65.58 o 
  -9   2   3     2890.17     2754.58     85.64 o 
  -8   2   3      108.40      161.21     35.81 o 
  -7   2   3     4005.27     4231.82     85.28 o 
  -6   2   3      843.74      758.61     86.29 o 
  -6   2   3      416.81      438.70     47.60 o 
  -5   2   3     7928.13     8566.89    160.57 o 
  -5   2   3     7712.52     7734.36    119.58 o 
  -4   2   3    14683.58    15270.47    185.81 o 
  -4   2   3    18988.89    19152.54    170.49 o 
  -3   2   3     2365.76     2602.35     56.73 o 
  -2   2   3      850.55      684.55     27.40 o 
  -1   2   3     1489.04     2091.39     39.48 o 
  -1   2   3     6392.51     7475.64     83.55 o 
   0   2   3     2655.17     2291.86     38.18 o 
   0   2   3      904.11      821.10     38.04 o 
   1   2   3     1510.12     1186.45     30.78 o 
   1   2   3     5158.93     4134.67     73.70 o 
   2   2   3       28.52       14.67      8.77 o 
   3   2   3    14191.14    13535.38     81.97 o 
   4   2   3     6379.82     5818.85     54.00 o 
   5   2   3     2587.47     2443.15     78.09 o 
   6   2   3     6491.01     6706.75    103.83 o 
   7   2   3    13921.47    15256.52    165.82 o 
   8   2   3     4872.30     5431.78    112.39 o 
   9   2   3      215.72      150.14     45.23 o 
   9   2   3      386.21      566.98    158.12 o 
  10   2   3     4059.47     4276.47    130.29 o 
  11   2   3     4571.26     4606.95    140.94 o 
  12   2   3      593.35      625.87     90.39 o 
  13   2   3     1100.37     1268.85    107.36 o 
  14   2   3      957.96     1083.34    109.30 o 
  15   2   3     2902.13     3087.43    157.62 o 
  16   2   3      278.43      168.62    181.06 o 
  17   2   3     1558.39     1598.26    290.36 o 
  17   2   3     1490.35     1301.00    250.23 o 
 -14   3   3      722.76      827.42    136.05 o 
 -13   3   3      363.17      327.39    104.84 o 
 -12   3   3        0.90      -69.17    109.08 o 
 -12   3   3      368.83      274.54    227.44 o 
 -11   3   3       22.92       30.70     70.61 o 
 -10   3   3      299.59      284.82     79.17 o 
  -9   3   3      122.90      111.96     52.99 o 
  -8   3   3     4926.78     4861.07    102.18 o 
  -7   3   3      661.84      654.78     48.90 o 
  -6   3   3     4962.29     4673.39     87.01 o 
  -5   3   3    10114.73     9679.99    110.30 o 
  -4   3   3       39.36       34.51     12.37 o 
  -3   3   3     1661.11     1473.28     43.07 o 
  -2   3   3      961.81     1064.57     40.34 o 
  -2   3   3      968.18      972.75     87.01 o 
  -1   3   3     2944.83     3318.90     60.11 o 
   0   3   3    14524.87    13344.11    104.70 o 
   1   3   3    57105.83    64792.24    256.92 o 
   1   3   3    32603.11    35931.74    282.59 o 
   2   3   3     4317.06     5362.03     54.15 o 
   2   3   3    14658.35    16970.83    139.14 o 
   3   3   3     6507.48     5603.06     59.83 o 
   4   3   3     2431.72     3056.37     58.96 o 
   4   3   3     2421.72     3189.97    105.85 o 
   5   3   3     2103.48     2400.30     44.44 o 
   6   3   3    14290.81    15480.44    115.77 o 
   7   3   3      664.75      853.09     36.02 o 
   8   3   3     5284.30     5157.61    105.99 o 
   9   3   3      252.33      265.33     42.78 o 
  10   3   3       15.52       31.64     36.31 o 
  11   3   3     1560.40     1324.65    134.46 o 
  11   3   3     1547.88     1446.25    135.26 o 
  12   3   3     2677.67     2974.61    131.88 o 
  13   3   3     1635.32     1728.26    119.65 o 
  14   3   3     3862.85     3961.81    153.88 o 
  15   3   3      571.26      525.35    109.58 o 
  16   3   3     1827.98     1898.10    196.95 o 
  17   3   3     1277.34     1069.53    206.66 o 
 -14   4   3      220.81      192.85    111.24 o 
 -13   4   3        1.60      -63.49     85.86 o 
 -12   4   3       24.54       66.59     86.14 o 
 -11   4   3      410.89      289.71    133.03 o 
 -11   4   3      497.60      231.83    198.46 o 
 -10   4   3       67.83       37.53    101.32 o 
 -10   4   3     1886.77     1834.83    235.64 o 
  -9   4   3     3434.57     3132.95    117.57 o 
  -8   4   3      748.14      765.58     59.32 o 
  -7   4   3     8131.83     8031.04    123.25 o 
  -6   4   3    11262.91    11088.70    148.85 o 
  -5   4   3      262.08      253.40     31.42 o 
  -4   4   3     4008.13     3965.83     74.85 o 
  -3   4   3     1143.54     1164.59     45.01 o 
  -2   4   3       24.69       28.04     16.54 o 
  -1   4   3       11.79       12.30     14.31 o 
   0   4   3     4146.93     3801.03     58.03 o 
   1   4   3     2030.45     1796.00     37.89 o 
   2   4   3     5534.63     3553.24     55.80 o 
   3   4   3     2040.76     1619.68     48.54 o 
   4   4   3     6704.06     7282.86     71.40 o 
   5   4   3    27059.97    28036.89    146.04 o 
   6   4   3     5066.98     5203.34     94.13 o 
   6   4   3     2332.78     2529.08    106.42 o 
   7   4   3      243.60      170.70     26.39 o 
   8   4   3      306.78      442.22     34.80 o 
   9   4   3        2.67       -2.30     28.98 o 
  10   4   3      140.04       96.43     25.45 o 
  11   4   3       69.28      102.32     43.72 o 
  12   4   3       50.31       60.47     53.35 o 
  12   4   3     1844.44     2029.19    241.32 o 
  13   4   3     1332.08     1230.53    153.38 o 
  13   4   3     1227.51     1100.88    141.01 o 
  14   4   3      628.75      712.88    114.26 o 
  15   4   3     1805.54     1930.39    138.99 o 
  16   4   3     2907.55     2818.50    157.33 o 
  17   4   3       68.09      -43.14    155.60 o 
 -13   5   3       17.23       -6.04     96.71 o 
 -12   5   3       60.41       67.45     90.31 o 
 -11   5   3      160.00      122.96    114.11 o 
 -11   5   3      425.95      336.09    229.81 o 
 -10   5   3      821.36      834.18    154.24 o 
  -9   5   3      575.79      551.59    133.75 o 
  -8   5   3     1852.71     1565.54    138.06 o 
  -8   5   3     1820.39     1578.77    162.80 o 
  -7   5   3     3808.05     3997.19    109.80 o 
  -6   5   3        4.65       -4.10     30.70 o 
  -5   5   3     8778.28     8065.34    115.62 o 
  -4   5   3        1.03        2.01     24.09 o 
  -3   5   3        2.79       15.39     20.85 o 
  -2   5   3     1099.25     1015.89     44.87 o 
  -1   5   3      353.75      321.35     28.19 o 
   0   5   3      515.41      500.39     31.06 o 
   1   5   3     4351.83     3933.19     61.48 o 
   1   5   3     5237.35     4933.26    142.30 o 
   2   5   3     1486.73     1057.31     51.41 o 
   3   5   3    15609.54    13026.07    116.13 o 
   4   5   3    42030.61    44669.12    189.69 o 
   5   5   3     7143.59     7003.15     75.79 o 
   6   5   3     7872.40     7330.89     84.78 o 
   7   5   3    12731.61    13559.40    133.03 o 
   8   5   3     2018.59     1469.18     60.33 o 
   8   5   3      402.12      463.43     72.77 o 
   9   5   3     1210.67     1217.87    120.73 o 
   9   5   3      213.11      132.88     32.43 o 
  10   5   3      591.40      582.94     43.36 o 
  11   5   3      148.28      146.76     44.87 o 
  12   5   3      489.82      376.86     59.25 o 
  13   5   3      824.98      848.20     80.97 o 
  14   5   3     1142.54     1218.23    116.42 o 
  14   5   3     1176.10      860.93    245.85 o 
  15   5   3     4670.63     5265.54    265.41 o 
  15   5   3     4897.68     5105.69    237.58 o 
  16   5   3       77.22     -106.28    123.82 o 
  17   5   3      697.34      540.88    176.75 o 
  18   5   3        4.79     -178.61    170.85 o 
 -12   6   3       83.40       96.93     98.08 o 
 -11   6   3       86.46       19.27     86.22 o 
 -10   6   3      136.62       65.43    109.23 o 
 -10   6   3      206.28     -174.23    207.38 o 
  -9   6   3      898.36     -114.91    102.25 o 
  -9   6   3      830.57      816.21    153.30 o 
  -8   6   3     1864.81     1739.48    116.92 o 
  -7   6   3       35.27     -114.62     88.01 o 
  -6   6   3     6543.86     6246.98    188.68 o 
  -6   6   3     6535.36     6442.50    156.76 o 
  -5   6   3     1143.35     1153.88     69.96 o 
  -5   6   3     1694.84     1587.61    180.27 o 
  -4   6   3     1185.00     1375.35     60.62 o 
  -3   6   3       19.00       45.44     25.81 o 
  -2   6   3     2833.91     2831.23     67.09 o 
  -1   6   3      113.77       81.18     22.87 o 
   0   6   3     1632.54     1577.91     49.04 o 
   1   6   3      682.53      640.11     36.10 o 
   2   6   3    12103.02    11459.17    123.82 o 
   3   6   3    20551.98    20307.06    283.38 o 
   3   6   3     9819.29     9586.37    141.44 o 
   4   6   3     4914.03     5042.63     91.97 o 
   5   6   3    12860.04    13054.90    102.54 o 
   6   6   3    11476.78    11645.04    106.13 o 
   7   6   3     3441.40     3611.19     69.03 o 
   8   6   3     1053.59     1102.82     56.81 o 
   9   6   3     6527.72     5877.89    104.41 o 
  10   6   3     1373.52     1579.85     79.67 o 
  11   6   3      217.12      243.11     44.94 o 
  11   6   3      251.89      222.33    121.31 o 
  12   6   3       57.08       -2.44     42.57 o 
  13   6   3     3273.09     3003.52    117.42 o 
  14   6   3     5440.90     5679.21    159.63 o 
  15   6   3       14.70       42.64     59.18 o 
  16   6   3     1474.36     1505.21    140.00 o 
  16   6   3     1486.31      906.09    293.81 o 
  17   6   3       50.01     -272.67    181.78 o 
  17   6   3        1.78        1.08     97.36 o 
  18   6   3        3.06     -224.78    197.60 o 
 -12   7   3       33.51       16.39     99.81 o 
 -11   7   3      118.63       53.79     65.36 o 
 -10   7   3       92.18       86.72     79.17 o 
  -9   7   3     4468.48     4471.91    194.58 o 
  -8   7   3      688.72      572.08    224.35 o 
  -8   7   3      145.48      176.75    106.56 o 
  -7   7   3     1827.65     1649.52    145.32 o 
  -7   7   3     1707.47     1529.30    159.70 o 
  -6   7   3      554.95      434.24     78.31 o 
  -5   7   3      747.91      773.06     79.24 o 
  -4   7   3     1155.66     1115.41     96.28 o 
  -4   7   3      104.61       96.93     54.72 o 
  -3   7   3       43.89       70.90     35.38 o 
  -3   7   3     1330.64     1501.83    169.34 o 
  -2   7   3      325.98      295.75     35.74 o 
  -1   7   3     1561.57     1671.17     58.60 o 
   0   7   3       10.98       17.33     22.08 o 
   1   7   3     1208.17     1006.83     45.95 o 
   2   7   3    21268.03    20843.41    138.28 o 
   3   7   3        1.35       15.60     20.42 o 
   4   7   3    12087.61    12218.06    166.89 o 
   5   7   3     2252.93     2640.10    130.58 o 
   5   7   3    12613.62    13257.10    185.66 o 
   6   7   3     1628.81     1553.75     50.55 o 
   7   7   3     1194.20     1183.21     50.26 o 
   8   7   3     5546.03     5666.56     90.17 o 
   9   7   3      168.54      115.41     40.12 o 
  10   7   3      324.67      214.06     53.21 o 
  11   7   3      136.01       10.35     60.26 o 
  12   7   3     2071.00     2261.23    132.31 o 
  13   7   3     2325.40     2464.08    200.62 o 
  13   7   3     2283.49     2354.56    136.69 o 
  14   7   3       43.22       22.00     52.78 o 
  15   7   3     1254.90     1180.70    101.82 o 
  16   7   3        0.22      -72.77     59.83 o 
  17   7   3       39.49       61.05     70.97 o 
  18   7   3      116.51     -488.06    325.37 o 
 -11   8   3      382.35      277.27    115.41 o 
 -10   8   3     1605.42     1437.40    154.09 o 
  -9   8   3      332.93      206.87     97.50 o 
  -8   8   3     4494.75     4332.27    189.76 o 
  -7   8   3     1753.33     1629.54    103.98 o 
  -6   8   3      647.85      630.40    128.93 o 
  -6   8   3      357.06      277.13    108.07 o 
  -5   8   3      582.22      614.58     84.71 o 
  -4   8   3      665.28      579.56     76.29 o 
  -3   8   3      669.60      639.03     74.85 o 
  -2   8   3      471.43      598.19     87.15 o 
  -2   8   3     4430.87     4495.71    127.35 o 
  -1   8   3        0.87      -11.86     29.19 o 
  -1   8   3       11.70       71.12    132.02 o 
   0   8   3      980.25     1085.13     62.92 o 
   1   8   3     4871.07     4566.18     80.68 o 
   2   8   3      169.23      218.02     26.53 o 
   3   8   3    11661.01    11335.49    143.74 o 
   4   8   3     2725.80     2596.10     75.93 o 
   5   8   3     2014.32     2102.75     83.41 o 
   6   8   3       28.69        8.27     18.98 o 
   6   8   3      409.29      427.77    107.79 o 
   7   8   3     2077.09     1929.67     69.17 o 
   7   8   3      331.49      259.72     61.84 o 
   8   8   3      784.93      702.95     53.57 o 
   9   8   3       85.52       -2.30     44.73 o 
  10   8   3       66.10       40.27     37.75 o 
  11   8   3     4561.54     4839.92    104.05 o 
  12   8   3     4266.53     4720.13    123.75 o 
  13   8   3      454.91      299.78    101.68 o 
  14   8   3      983.32      998.99    133.75 o 
  15   8   3      792.80      594.16    144.10 o 
  15   8   3      942.24      821.31    178.54 o 
  16   8   3      336.59      305.46     79.96 o 
  17   8   3      163.09       92.90     75.43 o 
  18   8   3      532.99      528.65     99.30 o 
 -10   9   3      138.55       92.40    105.49 o 
  -9   9   3     1319.61     1217.23    148.27 o 
  -8   9   3     1831.44     1620.12    147.05 o 
  -7   9   3       29.40       47.53     62.49 o 
  -6   9   3     1684.09     1632.70    105.41 o 
  -5   9   3       66.12       73.27     55.30 o 
  -5   9   3      770.98      669.09    162.87 o 
  -4   9   3        9.04      -48.11     87.44 o 
  -4   9   3      133.53       43.07     84.27 o 
  -3   9   3     5050.11     5026.31    123.25 o 
  -2   9   3     1294.82     1333.28     85.21 o 
  -1   9   3     4205.50     4415.18    108.07 o 
   0   9   3    11973.33    11817.98    212.99 o 
   0   9   3     7596.21     8278.40    168.98 o 
   1   9   3      115.62       75.21     35.31 o 
   1   9   3      869.49      952.61    125.98 o 
   2   9   3     8044.09     7831.22    100.02 o 
   3   9   3     2986.59     2777.16     58.10 o 
   4   9   3        5.04        8.05     27.40 o 
   5   9   3     2210.46     2396.27     78.74 o 
   6   9   3       39.58       40.84     28.83 o 
   7   9   3      109.46       97.65     23.66 o 
   8   9   3      132.37      169.27     47.46 o 
   8   9   3      296.19      302.72     67.23 o 
   9   9   3       62.34       30.56     52.85 o 
  10   9   3     1700.73     1758.61     76.22 o 
  11   9   3     3946.81     3227.72     75.43 o 
  12   9   3       35.88      -45.66     52.92 o 
  13   9   3     3354.50     3267.63    123.39 o 
  14   9   3     1134.11     1026.89    125.48 o 
  15   9   3     1020.94     1067.30    144.46 o 
  16   9   3      269.49      103.19    141.22 o 
  17   9   3     1095.08     1179.55    230.46 o 
  18   9   3      152.08      189.47    129.43 o 
  -9  10   3      532.99      415.26    124.83 o 
  -8  10   3      231.72      187.10    101.96 o 
  -7  10   3      669.03      766.66    121.02 o 
  -6  10   3       17.20       -1.22     59.90 o 
  -5  10   3      122.98      114.11     63.49 o 
  -4  10   3      718.96      543.11    172.72 o 
  -4  10   3       49.07       44.22     56.66 o 
  -3  10   3      762.74      672.47    124.47 o 
  -3  10   3       29.48       35.02     60.19 o 
  -2  10   3     1536.24     1518.22    169.05 o 
  -2  10   3     1673.10     1742.72    108.15 o 
  -1  10   3     9280.67     9896.72    153.74 o 
   0  10   3      232.22      296.11     63.92 o 
   1  10   3     9670.02     9614.85    135.69 o 
   2  10   3    10340.89    10149.76    277.27 o 
   2  10   3    12825.18    12349.72    153.88 o 
   3  10   3      347.06      417.06     34.08 o 
   4  10   3      691.49      640.47     57.24 o 
   5  10   3      772.02      720.64     56.73 o 
   6  10   3     1120.02     1135.11     77.01 o 
   7  10   3     1893.59     1851.80     79.46 o 
   8  10   3      210.59      245.70     43.72 o 
   9  10   3     2130.36     2150.93     88.73 o 
  10  10   3     3092.79     3337.38    130.22 o 
  10  10   3     3463.34     4256.19    241.46 o 
  11  10   3      390.68      376.43     84.99 o 
  12  10   3     4037.61     3043.42     72.98 o 
  13  10   3     1216.48     1180.91    123.61 o 
  14  10   3     1130.38     1151.65    127.06 o 
  15  10   3      512.99      389.95    115.62 o 
  16  10   3     1477.13     1700.00    158.84 o 
  17  10   3      498.68      546.05    157.83 o 
  18  10   3      179.96       65.72    227.94 o 
  -8  11   3      280.66      242.75    112.75 o 
  -7  11   3       46.44        8.77     90.75 o 
  -6  11   3       19.11       -0.72     66.73 o 
  -5  11   3       51.48      -41.49     62.63 o 
  -4  11   3      110.66       51.48     49.90 o 
  -3  11   3      470.11      438.77     71.98 o 
  -3  11   3     1772.79     1685.05    219.24 o 
  -2  11   3      907.10     1056.30     84.63 o 
  -2  11   3     4133.70     4272.87    258.65 o 
  -1  11   3      496.64      436.76    121.23 o 
  -1  11   3     1777.00     1670.09    108.79 o 
   0  11   3     6206.61     6227.42    130.87 o 
   1  11   3    10173.64     9831.28    145.11 o 
   2  11   3      126.11       63.78     70.04 o 
   3  11   3     2651.85     2831.59    109.66 o 
   4  11   3      517.72      351.26     58.53 o 
   5  11   3      734.33      790.54     85.64 o 
   5  11   3      751.46      790.39    137.27 o 
   6  11   3     2331.79     2230.02     88.08 o 
   7  11   3       88.16       72.48     37.53 o 
   8  11   3      548.43      585.03     59.97 o 
   9  11   3     2245.03     2317.68     95.42 o 
  10  11   3       19.94       19.27     41.78 o 
  11  11   3     4447.09     4538.93    129.86 o 
  12  11   3     1323.61     1323.36    105.70 o 
  12  11   3     1482.51     1556.48    216.65 o 
  13  11   3     2249.09     1572.15     59.83 o 
  14  11   3      742.09      523.55    128.78 o 
  15  11   3     2483.59     2322.93    168.19 o 
  16  11   3      639.76      797.87    138.85 o 
  17  11   3      352.11      447.90    142.30 o 
  18  11   3     1893.48     2252.53    197.67 o 
  -7  12   3      123.79      126.91    107.21 o 
  -6  12   3       81.39      -53.35     86.00 o 
  -5  12   3      217.27      236.14     76.15 o 
  -4  12   3      377.91      411.88     66.30 o 
  -3  12   3      256.77      302.22     60.47 o 
  -2  12   3       23.28       28.40     50.48 o 
  -1  12   3     4571.35     5194.28    274.54 o 
  -1  12   3     4178.98     4338.52    166.46 o 
   0  12   3     4770.24     5115.18    265.76 o 
   0  12   3     4271.90     4245.84    160.57 o 
   1  12   3      470.68      530.81    129.36 o 
   1  12   3     2013.63     2074.71    133.17 o 
   2  12   3      821.62      808.44     90.96 o 
   3  12   3      499.26      427.19     82.12 o 
   4  12   3      560.71      345.80     47.53 o 
   5  12   3      949.39      773.35     85.71 o 
   6  12   3      637.74      588.84     86.36 o 
   7  12   3        6.54       34.16     71.69 o 
   7  12   3       30.15       26.96    140.14 o 
   8  12   3      809.49      774.86     88.73 o 
   9  12   3       45.73       50.12     42.64 o 
  10  12   3     2314.70     2448.98    105.13 o 
  11  12   3     2915.29     3276.11    118.00 o 
  12  12   3     1647.06     1735.60    100.88 o 
  13  12   3      647.03      766.81     82.40 o 
  14  12   3     1479.41     1168.33    241.32 o 
  14  12   3      142.36       32.14     44.44 o 
  15  12   3     1222.37     1220.61    164.81 o 
  16  12   3      162.49      110.23    137.70 o 
  17  12   3     1875.29     2045.44    187.96 o 
  -6  13   3      318.41      218.31    240.38 o 
  -5  13   3       23.53       52.85    122.67 o 
  -5  13   3      562.20      387.43    239.95 o 
  -4  13   3        2.20       13.73     77.73 o 
  -3  13   3        4.74        7.12     57.31 o 
  -2  13   3     2446.36     2352.62    120.01 o 
  -1  13   3      637.23      670.74     80.53 o 
   0  13   3      924.98      931.97     87.08 o 
   1  13   3     1679.84     2028.25    222.41 o 
   1  13   3     1642.14     1598.33    120.73 o 
   2  13   3       35.84       40.84     63.85 o 
   2  13   3      349.91      351.33    154.60 o 
   3  13   3      373.93      311.78    105.99 o 
   3  13   3       21.31       18.48     99.09 o 
   4  13   3       53.60       38.54     65.07 o 
   5  13   3      175.39      116.85     76.29 o 
   6  13   3      703.91      607.32     86.43 o 
   7  13   3      515.12      558.71     87.15 o 
   8  13   3      637.95      357.23     55.08 o 
   9  13   3     1516.96     1503.70    198.17 o 
   9  13   3     1157.48     1483.57    162.87 o 
  10  13   3     2810.79     3051.19    146.98 o 
  11  13   3      690.88      700.87     76.15 o 
  12  13   3     2098.57     2107.14    109.66 o 
  13  13   3      275.18      274.68     63.92 o 
  14  13   3      319.98      298.70     71.98 o 
  15  13   3      254.54      212.48    101.53 o 
  15  13   3      255.14      170.35    238.87 o 
  16  13   3     2020.66     2031.49    303.73 o 
  16  13   3      117.23       61.41    107.57 o 
  17  13   3      192.57      112.75    164.38 o 
  -4  14   3      118.17      213.06    234.05 o 
  -4  14   3       88.97      164.74    130.73 o 
  -3  14   3      874.16     1004.74    181.49 o 
  -3  14   3     1316.37     1379.23    245.99 o 
  -2  14   3     1844.87     2268.92    123.68 o 
  -1  14   3      378.94      494.86     79.96 o 
   0  14   3     2138.53     2349.31    118.36 o 
   1  14   3       87.43       47.89     56.81 o 
   2  14   3      342.00      402.10     70.11 o 
   3  14   3      138.28      142.66     72.19 o 
   3  14   3      853.01      661.25    196.88 o 
   4  14   3      450.67      334.51    111.74 o 
   4  14   3      175.75      136.05    114.55 o 
   5  14   3     1024.79      947.00    120.30 o 
   5  14   3      210.71      173.29    112.60 o 
   6  14   3      855.26      801.03     96.93 o 
   7  14   3      488.02      423.38     88.88 o 
   8  14   3     2584.62     2796.35    127.56 o 
   9  14   3     1248.47     1057.23    121.74 o 
  10  14   3      597.20      725.75    120.16 o 
  11  14   3     3635.10     3583.65    264.97 o 
  11  14   3     1681.06     1908.03    189.69 o 
  12  14   3      222.39      124.90     79.82 o 
  13  14   3      645.71      692.81     84.42 o 
  14  14   3        5.76       21.72     62.05 o 
  15  14   3     1102.88      609.91    138.56 o 
  16  14   3        6.91       55.87     86.07 o 
  -3  15   3      761.93      823.54    176.82 o 
  -2  15   3      269.35      218.16     96.28 o 
  -1  15   3     1713.38     1722.65    155.82 o 
   0  15   3      364.29      403.75     78.67 o 
   1  15   3      630.26      702.02     88.52 o 
   2  15   3       56.31       50.12     58.68 o 
   3  15   3      885.56      908.82     92.11 o 
   4  15   3       87.16      141.58     61.48 o 
   5  15   3       90.27      135.18     76.29 o 
   5  15   3      117.62        9.28    146.76 o 
   6  15   3       43.84       53.64    110.88 o 
   6  15   3      609.74      604.51    131.52 o 
   7  15   3     2734.32     2776.01    137.41 o 
   8  15   3     1948.71     2187.38    127.42 o 
   9  15   3     1021.40      967.14     99.37 o 
  10  15   3      822.45      771.48    105.20 o 
  11  15   3     2877.29     2649.31    175.95 o 
  12  15   3     1008.41     1031.13    154.45 o 
  13  15   3     1415.92     1280.00    169.41 o 
  14  15   3      259.83      360.54     99.01 o 
  15  15   3      577.20      614.80    112.17 o 
  16  15   3       14.32       10.21     45.01 o 
  -2  16   3     1934.03     1966.99    242.04 o 
  -1  16   3      638.22      379.38    259.08 o 
  -1  16   3       68.36       58.75    132.95 o 
   0  16   3      558.28      769.97    122.31 o 
   1  16   3      186.06      176.75     89.81 o 
   2  16   3      109.14      161.79     88.80 o 
   3  16   3       48.18      103.33     81.61 o 
   4  16   3      114.44      161.50     85.35 o 
   5  16   3       92.76       36.24     62.05 o 
   6  16   3     1091.60     1012.87    125.04 o 
   7  16   3     1627.00     1578.12    223.99 o 
   7  16   3      467.65      336.81    141.30 o 
   8  16   3     1117.22      811.96    207.66 o 
   8  16   3       62.02      -27.47    116.34 o 
   9  16   3     2756.28     2875.31    190.26 o 
  10  16   3     2098.36     1219.60    115.27 o 
  11  16   3      662.98      561.80    130.37 o 
  12  16   3     1202.36     1226.86    159.85 o 
  13  16   3      947.99     1100.09    236.36 o 
  14  16   3       18.23       88.01    207.59 o 
   0  17   3      246.62      439.42    259.65 o 
   0  17   3      246.62      224.27    152.30 o 
   1  17   3      495.54      635.15    281.73 o 
   1  17   3      279.02      367.22    161.07 o 
   2  17   3      287.43      270.51    102.90 o 
   3  17   3       34.59       13.16     84.27 o 
   4  17   3       19.46      -12.51     80.82 o 
   5  17   3      614.28      624.86    171.14 o 
   6  17   3      469.77      381.89    103.11 o 
   7  17   3      344.47      279.14     96.50 o 
   8  17   3     2017.47     1843.74    154.67 o 
   9  17   3       71.34      104.26    137.84 o 
   9  17   3     1380.34     1230.38    243.55 o 
  10  17   3      661.82      720.14    177.54 o 
  10  17   3      850.64      690.73    209.82 o 
  11  17   3      401.59      283.24    146.98 o 
  12  17   3      626.43      755.01    151.43 o 
  13  17   3       39.65       25.74    129.93 o 
  14  17   3      127.66       60.62    142.37 o 
   3  18   3      297.05      214.42    251.17 o 
   3  18   3      242.98      461.71    175.02 o 
   4  18   3      485.65      514.20    174.08 o 
   4  18   3     1550.46     1497.66    262.24 o 
   5  18   3      409.98      239.16     81.69 o 
   6  18   3      150.01      245.42    101.82 o 
   7  18   3     1334.54     1270.80    150.28 o 
   8  18   3      128.46      107.28     92.33 o 
   9  18   3      808.53      808.15    132.02 o 
  10  18   3        0.02       22.43     82.69 o 
  11  18   3      936.59      736.17    222.41 o 
  12  18   3      295.63      283.53    159.92 o 
  12  18   3      295.63      211.91    227.87 o 
  -9 -16   4      956.59      855.97    175.74 o 
  -8 -16   4      139.39      102.97    175.81 o 
  -7 -16   4      143.24      352.70    164.02 o 
  -7 -16   4      302.78      309.34    243.11 o 
  -6 -16   4        6.20        4.53     87.80 o 
  -5 -16   4      464.98      436.47    115.19 o 
  -4 -16   4      117.40       46.02     92.04 o 
  -3 -16   4     1544.19     1837.99    174.01 o 
  -2 -16   4      829.54      812.39    140.65 o 
 -12 -15   4      283.69      217.52     95.99 o 
 -11 -15   4      368.05      464.87    245.92 o 
 -10 -15   4      127.20      199.18    228.66 o 
  -9 -15   4       20.86       14.81    160.49 o 
  -8 -15   4      686.08      632.92    166.97 o 
  -7 -15   4      764.67      694.83    157.69 o 
  -6 -15   4      638.32      715.03    161.07 o 
  -5 -15   4      127.47      221.04    163.59 o 
  -4 -15   4     1946.82     2308.26    171.78 o 
  -3 -15   4     1337.97     1422.16    155.03 o 
  -2 -15   4      236.00      199.18    101.75 o 
  -1 -15   4      281.60      264.76    104.48 o 
   0 -15   4       41.27      -53.21     88.66 o 
   1 -15   4      130.98       86.29     85.71 o 
 -13 -14   4      935.61      810.67    126.63 o 
 -12 -14   4      214.61      194.36     94.63 o 
 -11 -14   4      130.79      173.58     59.18 o 
 -10 -14   4       19.31       74.21     80.75 o 
  -9 -14   4      224.82      249.87    139.50 o 
  -9 -14   4      320.77      335.23    220.61 o 
  -8 -14   4      174.84      164.74    151.29 o 
  -7 -14   4     1010.78     1055.01    160.78 o 
  -6 -14   4      374.48      282.81    146.54 o 
  -5 -14   4     2764.52     2759.25    190.41 o 
  -4 -14   4     2811.11     2788.37    197.09 o 
  -3 -14   4      205.57      209.75    154.38 o 
  -2 -14   4      507.36      554.47    108.87 o 
  -1 -14   4       96.17      124.61     89.38 o 
   0 -14   4       60.06      114.55     88.88 o 
   1 -14   4       81.38      104.48     89.88 o 
   2 -14   4      167.31      200.55     96.79 o 
   3 -14   4       36.69       23.59     95.64 o 
 -14 -13   4     1428.30     1359.24    145.25 o 
 -13 -13   4      369.47      388.80    101.46 o 
 -12 -13   4       15.23        4.17     76.51 o 
 -11 -13   4        2.49       15.03     74.93 o 
 -10 -13   4      282.83      312.79     82.98 o 
  -9 -13   4       38.73      -55.01     67.88 o 
  -8 -13   4      420.12      418.92     91.32 o 
  -7 -13   4      598.62      371.18    205.87 o 
  -7 -13   4       99.70       95.35    111.89 o 
  -6 -13   4     3134.40     3228.94    196.02 o 
  -5 -13   4     4835.31     4616.30    214.78 o 
  -4 -13   4      450.71      406.41    131.08 o 
  -3 -13   4     2714.00     2963.32    186.60 o 
  -2 -13   4     2625.63     2716.18    184.15 o 
  -1 -13   4      164.14      -17.98    185.37 o 
  -1 -13   4      122.84      145.90    125.26 o 
   0 -13   4       27.93       -4.24     73.85 o 
   1 -13   4       94.45       73.92     82.84 o 
   2 -13   4      259.18      139.21     45.30 o 
   3 -13   4      148.90      151.94     92.11 o 
   4 -13   4      181.36      163.30    131.37 o 
   5 -13   4     1321.46     1732.14    248.29 o 
 -14 -12   4      902.80      976.34    249.37 o 
 -13 -12   4      132.07      537.14    234.49 o 
 -13 -12   4       11.88       52.99    133.17 o 
 -12 -12   4       47.26       50.55     76.00 o 
 -11 -12   4       66.12       38.11     69.96 o 
 -10 -12   4      979.79      864.89    106.56 o 
  -9 -12   4      350.29      363.77     86.93 o 
  -8 -12   4      124.29      105.05     70.18 o 
  -7 -12   4     2039.93     2200.25    140.43 o 
  -6 -12   4     1347.68     1174.30    119.15 o 
  -5 -12   4     1293.73     1100.31    216.72 o 
  -5 -12   4      657.67      733.08    141.08 o 
  -4 -12   4     6232.11     6404.24    229.09 o 
  -3 -12   4     6764.91     6686.54    233.62 o 
  -2 -12   4      118.61       91.68     92.83 o 
  -1 -12   4     1039.99     1153.45    111.81 o 
   0 -12   4      301.57      342.92    105.70 o 
   1 -12   4      481.71      588.91    144.82 o 
   1 -12   4        7.02        2.23    107.14 o 
   2 -12   4      410.43      535.34    100.88 o 
   2 -12   4     1015.06       34.23    114.19 o 
   3 -12   4      416.50      413.10     82.62 o 
   4 -12   4      594.94      573.16     91.18 o 
   5 -12   4      859.45      929.03    137.99 o 
   6 -12   4      110.56       88.88    104.19 o 
 -14 -11   4      103.94      224.13    221.69 o 
 -13 -11   4      355.16      231.61    207.95 o 
 -12 -11   4       26.46       22.00    121.67 o 
 -12 -11   4       33.63      637.16    210.61 o 
 -11 -11   4     1656.71     1605.73    209.53 o 
 -11 -11   4     1268.19     1303.58    181.49 o 
 -10 -11   4      214.19      187.03     57.67 o 
  -9 -11   4       14.12      -13.81     51.92 o 
  -8 -11   4      566.67      568.63     67.45 o 
  -7 -11   4     3507.86     3156.32    110.81 o 
  -6 -11   4      433.56      428.78     60.76 o 
  -5 -11   4     3506.31     3366.86    112.25 o 
  -4 -11   4      804.86      947.43     78.02 o 
  -3 -11   4      798.83      866.11    119.29 o 
  -3 -11   4      581.53      576.33    124.04 o 
  -2 -11   4     1902.56     1923.13    113.76 o 
  -1 -11   4     1127.62     1167.47    105.92 o 
   0 -11   4      438.62      494.93     97.43 o 
   1 -11   4      937.09     1101.24    111.31 o 
   2 -11   4       92.53      135.61     93.12 o 
   3 -11   4      421.96      399.15    131.30 o 
   3 -11   4      455.46      433.23    144.53 o 
   4 -11   4      469.48      541.52    104.48 o 
   4 -11   4      474.28      446.03    226.58 o 
   5 -11   4      154.88      194.15    148.05 o 
   5 -11   4      598.80      542.10    260.95 o 
   6 -11   4     1858.80     1836.48    162.58 o 
   7 -11   4      740.08      900.05    142.30 o 
 -14 -10   4      189.24      378.66    138.92 o 
 -13 -10   4       92.93      167.61    111.45 o 
 -13 -10   4      482.38      395.27    192.20 o 
 -12 -10   4     1562.67     1446.32    156.11 o 
 -12 -10   4      491.91      662.11    134.75 o 
 -11 -10   4     1540.55     1426.26    121.09 o 
 -10 -10   4      978.27      854.46    124.04 o 
 -10 -10   4      672.68      578.70    136.19 o 
  -9 -10   4      225.33      328.04     70.83 o 
  -9 -10   4     4188.12     3562.01    240.31 o 
  -8 -10   4      834.61      681.09     67.23 o 
  -7 -10   4      360.88      356.44     56.23 o 
  -6 -10   4     6019.04     5948.14    134.46 o 
  -5 -10   4     1560.94     1509.96     82.40 o 
  -4 -10   4     1031.06     1098.87     77.44 o 
  -3 -10   4      435.38      406.77     56.16 o 
  -2 -10   4      135.44      189.69     63.85 o 
  -2 -10   4      691.05      608.61    147.91 o 
  -1 -10   4      341.51      285.54     98.66 o 
  -1 -10   4      481.07      397.86    110.52 o 
   0 -10   4      493.93      297.55     92.76 o 
   1 -10   4      599.42      473.43     97.00 o 
   2 -10   4     1901.09     1930.32    121.74 o 
   3 -10   4     1690.98     1708.99    118.14 o 
   4 -10   4      703.60      701.08    116.20 o 
   5 -10   4     3651.01     4094.83    220.18 o 
   5 -10   4     3558.80     4326.88    246.64 o 
   6 -10   4      929.24     1027.25    248.58 o 
   6 -10   4      769.99      751.06    184.73 o 
   7 -10   4       71.13      -90.60    136.48 o 
   7 -10   4      142.19      -18.91    246.21 o 
   8 -10   4      272.29       93.05    276.84 o 
   8 -10   4       70.93       79.31    164.09 o 
   9 -10   4       97.85       94.13    108.94 o 
 -16  -9   4      199.44      195.44    100.81 o 
 -15  -9   4      647.19      886.89    121.59 o 
 -14  -9   4      134.34      134.90     62.27 o 
 -13  -9   4      120.28      113.25     70.90 o 
 -11  -9   4       46.89      -36.17    118.72 o 
 -10  -9   4     2501.97     2492.98    104.62 o 
  -9  -9   4     4980.80     5222.25    124.11 o 
  -8  -9   4      132.47      -10.21     72.48 o 
  -8  -9   4       26.97       76.36     47.89 o 
  -7  -9   4     9931.04    10110.64    202.13 o 
  -7  -9   4     7217.21     7454.21    169.34 o 
  -6  -9   4     1935.62     2066.00     69.96 o 
  -5  -9   4       40.89       31.42     28.55 o 
  -4  -9   4     2813.63     2705.75     71.19 o 
  -3  -9   4       41.91       20.49     36.24 o 
  -2  -9   4     2906.24     2749.98     96.14 o 
  -1  -9   4      150.48      141.30     44.08 o 
   0  -9   4     1013.46      927.66    164.95 o 
   0  -9   4      587.59      558.13     79.10 o 
   1  -9   4      286.13      313.73     98.94 o 
   1  -9   4      291.95      100.67    105.99 o 
   2  -9   4      238.00      340.33     95.06 o 
   3  -9   4     1979.21     1700.36     79.38 o 
   4  -9   4     5259.69     5797.50    167.68 o 
   5  -9   4     1987.69     2127.63    132.59 o 
   6  -9   4      312.79      289.13    149.92 o 
   7  -9   4     1134.63     1087.36    185.73 o 
   8  -9   4       13.09       57.02    152.15 o 
   8  -9   4      626.69      595.60    261.23 o 
   9  -9   4      152.48       66.94    162.87 o 
   9  -9   4      156.92      112.89    264.18 o 
  10  -9   4        0.62      -65.15     97.50 o 
 -16  -8   4      526.00      543.97    116.13 o 
 -15  -8   4       18.27       90.89     86.43 o 
 -14  -8   4       96.36       29.77     76.87 o 
 -13  -8   4       75.99      141.80     56.45 o 
 -12  -8   4      317.56      308.76     55.51 o 
 -11  -8   4        2.72      -10.21     83.48 o 
 -11  -8   4     2108.26     1939.45    212.19 o 
 -10  -8   4     5893.72     6187.16    193.57 o 
  -9  -8   4     1607.23     1492.99     99.73 o 
  -8  -8   4     7372.12     8009.26    133.39 o 
  -7  -8   4     4767.97     3877.46     88.44 o 
  -6  -8   4     1338.68     1156.25     70.11 o 
  -5  -8   4     2302.18     2334.14    106.06 o 
  -5  -8   4     1743.64     1834.54     91.97 o 
  -4  -8   4      505.16      608.68     42.71 o 
  -3  -8   4      104.97       83.91     25.81 o 
  -2  -8   4       55.16       81.90     25.45 o 
  -1  -8   4      848.11      904.07     48.82 o 
   0  -8   4      260.38      314.95     36.89 o 
   1  -8   4     4302.81     4356.28     89.81 o 
   2  -8   4        4.44      -11.86     33.94 o 
   2  -8   4      444.53      451.14    161.57 o 
   3  -8   4     5724.32     6320.33    141.51 o 
   3  -8   4     5635.83       23.01     26.53 o 
   4  -8   4     1492.99     1526.49     91.75 o 
   5  -8   4      766.28      743.44     83.77 o 
   6  -8   4      960.67      905.23    105.99 o 
   7  -8   4      942.78     1061.33    116.92 o 
   8  -8   4      353.40      254.76    120.16 o 
   9  -8   4      528.49      459.84    182.64 o 
  10  -8   4        0.99       71.83     96.43 o 
  10  -8   4      944.25      820.88    281.44 o 
  11  -8   4      399.58       25.67    107.93 o 
 -16  -7   4      236.45      189.76     99.81 o 
 -15  -7   4       27.90       71.26     86.22 o 
 -14  -7   4      259.29      278.49     91.32 o 
 -13  -7   4      137.38      152.08     55.80 o 
 -12  -7   4       23.51       12.73     39.91 o 
 -11  -7   4      707.93      807.22     64.14 o 
 -10  -7   4      212.34      205.29     44.01 o 
  -9  -7   4    10448.09    11113.37    184.01 o 
  -9  -7   4     4508.42     4784.99    206.01 o 
  -8  -7   4     4365.80     4355.85    153.52 o 
  -7  -7   4     5424.97     5235.41    124.61 o 
  -6  -7   4     6880.14     7111.94    111.17 o 
  -5  -7   4     1784.08     1684.26     65.79 o 
  -4  -7   4      524.21      439.92     50.55 o 
  -3  -7   4      651.22      630.40     60.40 o 
  -3  -7   4      659.94      715.11     64.43 o 
  -2  -7   4     2408.66     2426.18     56.45 o 
  -1  -7   4       42.74       31.71     21.50 o 
   0  -7   4     1644.43     1750.77     55.66 o 
   1  -7   4       17.01        1.08     24.88 o 
   2  -7   4     8031.32     8304.57    116.20 o 
   3  -7   4     5512.27     5326.01    114.40 o 
   4  -7   4     3384.52     3652.76    127.06 o 
   4  -7   4     3649.34     3707.40    162.36 o 
   5  -7   4      918.20      935.79     86.36 o 
   6  -7   4     1851.22     2030.20    100.52 o 
   7  -7   4      380.75      352.48     97.43 o 
   8  -7   4     1230.54     1170.63    113.47 o 
   9  -7   4     1382.91      759.04     94.99 o 
  10  -7   4      520.34      474.08    133.10 o 
  11  -7   4     1197.40     1130.51    155.75 o 
  12  -7   4       30.61       43.14    167.83 o 
 -16  -6   4        0.08        9.13     92.61 o 
 -15  -6   4        1.72       16.90     85.21 o 
 -14  -6   4      134.23      125.12     81.90 o 
 -13  -6   4       85.26      101.03     56.37 o 
 -12  -6   4      193.66      216.08     53.57 o 
 -11  -6   4       70.18       27.32     36.31 o 
 -10  -6   4     5684.01     5855.89    132.24 o 
  -9  -6   4     2629.88     2825.76     83.41 o 
  -8  -6   4     2996.07     3105.41     81.33 o 
  -7  -6   4     7902.04     7943.89    163.08 o 
  -7  -6   4     7501.32     7510.95    238.73 o 
  -6  -6   4      379.32      218.95     37.32 o 
  -5  -6   4      259.36      201.12     45.23 o 
  -4  -6   4     2570.12     2973.82     68.53 o 
  -3  -6   4      639.21      791.61     46.31 o 
  -2  -6   4      649.24      680.88     45.88 o 
  -2  -6   4      420.55      376.72     63.71 o 
  -1  -6   4      982.55     1042.64     38.97 o 
   0  -6   4     2846.39     3053.78     60.69 o 
   1  -6   4     7850.83     7896.44     98.37 o 
   2  -6   4     1969.88     2001.72     61.05 o 
   3  -6   4     1084.89      922.77     52.64 o 
   4  -6   4     2278.78     2294.81     74.35 o 
   5  -6   4      247.20      259.44     42.57 o 
   6  -6   4      480.94      530.38     58.53 o 
   6  -6   4     1661.66      206.44    139.14 o 
   7  -6   4      709.05      340.04     90.46 o 
   8  -6   4     2832.56     3244.76    144.39 o 
   9  -6   4      298.78      129.29    103.04 o 
  10  -6   4     1397.95     1405.12    134.54 o 
  11  -6   4      523.57      454.81    125.12 o 
  12  -6   4     2270.94     2126.48    210.68 o 
 -16  -5   4      179.42      169.19    102.68 o 
 -15  -5   4       20.20      -21.00     82.76 o 
 -14  -5   4      172.11      256.27     90.53 o 
 -13  -5   4        0.21       39.33     71.33 o 
 -12  -5   4       16.56       49.90     39.48 o 
 -11  -5   4     1516.28     1625.65     75.72 o 
 -10  -5   4      877.71     1054.79     64.00 o 
  -9  -5   4     3449.19     3940.88    105.56 o 
  -8  -5   4     4335.57     4596.31     92.47 o 
  -7  -5   4        7.97       18.34     24.45 o 
  -6  -5   4      443.58      449.77    106.64 o 
  -6  -5   4       21.39       18.34     33.87 o 
  -5  -5   4      962.63      884.95     49.40 o 
  -5  -5   4     1500.67     1574.74    116.70 o 
  -4  -5   4     5084.29     5916.00    182.35 o 
  -4  -5   4     5097.84     5785.42    127.92 o 
  -3  -5   4     2137.21     2631.47     58.46 o 
  -2  -5   4      670.40      592.15     35.88 o 
  -1  -5   4     2646.70     2854.60     82.33 o 
   0  -5   4    10992.27    11558.54    105.99 o 
   0  -5   4    15317.48    16813.14    292.80 o 
   1  -5   4       60.98       43.36     19.63 o 
   2  -5   4      229.37      173.94     27.04 o 
   3  -5   4     6218.24     6605.36     98.30 o 
   4  -5   4       44.90       42.21     23.80 o 
   5  -5   4       39.37       29.70     18.98 o 
   6  -5   4        6.20       12.01     32.43 o 
   7  -5   4       59.56      115.34     38.83 o 
   8  -5   4      192.47      153.95    124.18 o 
   8  -5   4       13.90       -9.64     78.95 o 
   9  -5   4     1364.50     1436.75    126.12 o 
  10  -5   4      874.76      905.44    122.31 o 
  11  -5   4     3600.81     3905.51    169.05 o 
  12  -5   4      618.40      534.77    127.85 o 
  13  -5   4      630.77      347.59    178.18 o 
 -16  -4   4       64.69        7.91     87.87 o 
 -15  -4   4       20.20        5.54     43.36 o 
 -14  -4   4      246.29      203.13     88.08 o 
 -13  -4   4       47.72       14.81     69.39 o 
 -12  -4   4     1791.06     1932.62    100.88 o 
 -11  -4   4      356.97      340.04     52.85 o 
 -10  -4   4     2685.83     2814.33     83.63 o 
  -9  -4   4     8178.60     8680.07    125.33 o 
  -8  -4   4      109.09       92.18     33.44 o 
  -7  -4   4      838.75      812.11     47.39 o 
  -6  -4   4      666.80      695.55     41.27 o 
  -5  -4   4        6.30        3.52     17.76 o 
  -4  -4   4       25.27       15.96     20.06 o 
  -4  -4   4      605.87      692.24     88.37 o 
  -3  -4   4      458.08      490.33     78.52 o 
  -3  -4   4       72.38      103.54     30.92 o 
  -2  -4   4      866.53      923.99     56.30 o 
  -2  -4   4     1145.29     1300.85     90.17 o 
  -1  -4   4     8500.67     9502.96    119.80 o 
   0  -4   4      682.38      586.03     50.91 o 
   1  -4   4     1853.20     1944.05     48.90 o 
   2  -4   4    10115.05    10496.70    117.06 o 
   2  -4   4     6246.74     7027.38    207.95 o 
   3  -4   4      230.79      390.23     45.16 o 
   3  -4   4     8824.00     9972.87    217.01 o 
   4  -4   4      163.61      150.14     30.63 o 
   5  -4   4      321.07      274.47     35.38 o 
   6  -4   4      306.56      377.58     41.85 o 
   7  -4   4      171.68      163.95     37.39 o 
   8  -4   4       33.07       38.25     48.18 o 
   9  -4   4      258.34      199.18     60.47 o 
  10  -4   4     5182.39     5614.78    270.37 o 
  10  -4   4     5321.85     5356.93    225.93 o 
  11  -4   4      659.65      644.93    125.76 o 
  12  -4   4     1084.81     1071.47    132.88 o 
  13  -4   4     2057.65     1736.17    193.79 o 
  14  -4   4       84.63      -53.50    165.96 o 
 -16  -3   4       94.01       35.23     98.30 o 
 -15  -3   4        1.34      -31.85     85.42 o 
 -14  -3   4       77.00        6.69     80.03 o 
 -13  -3   4      513.01      483.50    132.02 o 
 -13  -3   4      990.01      288.85    124.61 o 
 -12  -3   4      295.29      239.38    137.92 o 
 -12  -3   4       66.27       48.82     89.95 o 
 -11  -3   4     2557.31     2511.75    104.77 o 
 -10  -3   4     3608.92     3692.09    102.03 o 
  -9  -3   4     2588.01     2778.38     86.50 o 
  -8  -3   4      305.16      366.86     42.71 o 
  -7  -3   4      177.11      127.42     24.23 o 
  -6  -3   4      731.49      895.30     48.32 o 
  -5  -3   4     1000.06     1077.80     41.63 o 
  -4  -3   4      744.29      726.68     38.61 o 
  -3  -3   4      949.64      987.77     34.59 o 
  -2  -3   4     3196.16     3178.68    118.07 o 
  -2  -3   4     3111.49     3330.26     53.28 o 
  -1  -3   4    20235.55    22092.27    271.37 o 
  -1  -3   4    14279.35    15344.75    167.90 o 
   0  -3   4      120.84       68.60     63.13 o 
   0  -3   4       19.89       60.26     23.80 o 
   1  -3   4    22876.63    19621.94    105.20 o 
   2  -3   4    13319.81    10941.58     45.01 o 
   3  -3   4     4092.87     4024.44     78.45 o 
   4  -3   4      190.12       20.78     25.60 o 
   4  -3   4     3152.11     3499.67     81.54 o 
   5  -3   4     1232.50     1460.41     53.50 o 
   6  -3   4      132.96      184.94     31.78 o 
   7  -3   4       34.46       13.88     27.68 o 
   8  -3   4      731.85      797.22     74.71 o 
   9  -3   4     4038.19     4419.20    136.69 o 
  10  -3   4     1315.82     1353.56     98.01 o 
  11  -3   4     1326.39     1485.08    109.51 o 
  12  -3   4     2293.54     2410.65    157.98 o 
  13  -3   4      520.42      410.58    136.12 o 
  14  -3   4      132.71        4.46    170.13 o 
 -16  -2   4       56.71       20.92     99.59 o 
 -15  -2   4       71.96      -27.32     89.67 o 
 -14  -2   4       98.65      131.08     88.30 o 
 -13  -2   4      652.40      705.18    107.86 o 
 -12  -2   4     1873.57     2018.47    195.73 o 
 -12  -2   4     2349.16     2317.89    235.20 o 
 -11  -2   4     4472.69     3962.89    171.86 o 
 -11  -2   4     4387.06     4491.18    199.97 o 
 -10  -2   4     2190.18     1777.23     67.45 o 
  -9  -2   4     2860.71     3215.21    102.18 o 
  -8  -2   4     1746.23     1777.23     60.69 o 
  -7  -2   4      107.65      102.11     24.81 o 
  -6  -2   4      190.28      206.95     26.32 o 
  -5  -2   4       24.10       22.79     16.75 o 
  -4  -2   4      301.56      300.50     27.83 o 
  -3  -2   4     3374.48     3627.73     61.84 o 
  -2  -2   4     1129.42     1329.18     38.25 o 
  -1  -2   4    17404.86    17921.72    164.59 o 
   0  -2   4    18502.11    18265.72    166.89 o 
   0  -2   4    24950.32    20447.64    252.03 o 
   1  -2   4     6828.29     7051.40     64.43 o 
   1  -2   4    11656.75    12713.57    214.06 o 
   2  -2   4     7453.36     8839.05     82.48 o 
   3  -2   4     1870.85     1984.32     49.40 o 
   4  -2   4     4794.08     5354.99     76.44 o 
   5  -2   4     1772.45     1853.67     55.80 o 
   6  -2   4      273.68      447.62     83.55 o 
   6  -2   4     1609.69     1851.51     68.60 o 
   7  -2   4      224.34      190.41     29.55 o 
   8  -2   4     2473.70     2322.85     98.51 o 
   9  -2   4      660.89      773.92     74.78 o 
  10  -2   4     2613.32     2665.20    116.49 o 
  11  -2   4     3728.60     3672.39    137.48 o 
  12  -2   4        1.86      -55.87     55.22 o 
  13  -2   4       48.17        1.22     81.11 o 
  13  -2   4      114.07      251.31    221.40 o 
  14  -2   4       19.84        6.83     95.56 o 
  14  -2   4      301.30       33.36    186.38 o 
  15  -2   4      113.26     -127.99    191.13 o 
 -16  -1   4        7.43       44.65    101.82 o 
 -15  -1   4        4.00       23.66     92.40 o 
 -14  -1   4      722.53      649.46    114.19 o 
 -13  -1   4      194.70      112.10     80.53 o 
 -12  -1   4     2136.20     2151.72    142.81 o 
 -11  -1   4      403.10      424.46     64.64 o 
 -10  -1   4     3718.97     3873.00    170.63 o 
 -10  -1   4     3238.82     3545.40    178.40 o 
  -9  -1   4     1772.28     1774.57     77.44 o 
  -8  -1   4     1086.52      745.67     44.58 o 
  -7  -1   4     1185.90     1055.01     62.92 o 
  -6  -1   4      408.47      538.22     34.37 o 
  -5  -1   4        3.85       -0.93     15.82 o 
  -4  -1   4     1529.44     1602.64     40.77 o 
  -3  -1   4        6.43        2.73     11.79 o 
  -2  -1   4     3470.19     3482.77     53.07 o 
  -1  -1   4     9188.61     8630.60     65.94 o 
   0  -1   4     3475.70     3314.29     56.73 o 
   1  -1   4    10708.53    12574.71    198.82 o 
   1  -1   4     6580.47     7300.19     62.34 o 
   2  -1   4    12260.43    14120.41    227.87 o 
   2  -1   4     4198.10     4969.36     61.41 o 
   3  -1   4     6642.79     8492.39     83.91 o 
   3  -1   4     9143.71    10681.07    223.63 o 
   4  -1   4      381.89      526.57     34.59 o 
   5  -1   4     1716.73     1478.46     29.70 o 
   6  -1   4      507.80      551.09     36.24 o 
   7  -1   4     2389.99     2129.71     91.25 o 
   8  -1   4     2277.19     2545.76    105.49 o 
   9  -1   4     3521.60     3544.82    205.80 o 
   9  -1   4     3046.31     3305.09    145.39 o 
  10  -1   4     8354.59     8559.70    176.24 o 
  11  -1   4      147.42      114.33     55.08 o 
  12  -1   4      568.12      540.01     79.02 o 
  13  -1   4        4.74      -51.20     57.38 o 
  14  -1   4        0.42      -21.50     66.37 o 
  15  -1   4       94.03     -294.46    196.30 o 
  16  -1   4       25.19       16.39    214.06 o 
 -15   0   4       74.31       16.11     95.20 o 
 -14   0   4      549.62      378.15    106.35 o 
 -13   0   4     2363.58     2602.50    163.59 o 
 -12   0   4      398.49      333.50     87.73 o 
 -11   0   4     1184.24     1062.41    109.58 o 
 -10   0   4     2287.61     2424.10    104.05 o 
  -9   0   4      441.44      297.26     67.16 o 
  -9   0   4        0.15      -37.10     68.53 o 
  -8   0   4      315.67      273.67     59.97 o 
  -8   0   4      120.12      133.60     70.18 o 
  -7   0   4     1546.52     1662.90     68.02 o 
  -6   0   4     2591.84     2014.88     60.69 o 
  -5   0   4    10091.21     9038.66     94.27 o 
  -4   0   4     2585.14     2659.80     47.75 o 
  -3   0   4     1678.51     1627.88     49.47 o 
  -2   0   4    28999.32    29159.78    120.66 o 
  -1   0   4     2935.88     2632.34     38.61 o 
   0   0   4    41490.91    45714.42    178.40 o 
   1   0   4    13910.88    16762.31     86.79 o 
   2   0   4     5043.70     6088.57     97.94 o 
   3   0   4     2308.14     3011.07     45.44 o 
   4   0   4      189.86      182.28     19.20 o 
   4   0   4     1274.84     1736.46    131.66 o 
   5   0   4     2677.12     2643.91     74.42 o 
   6   0   4     2825.50     3215.35     89.67 o 
   7   0   4      849.24      966.49     67.09 o 
   8   0   4     3825.18     4046.37    113.54 o 
   9   0   4     8819.16     8777.14    165.17 o 
  10   0   4     1267.48     1335.15    103.69 o 
  11   0   4     1033.54      859.35    159.92 o 
  11   0   4     1217.03     1231.25    130.87 o 
  12   0   4      971.36      915.22    187.89 o 
  12   0   4       77.74      109.87     76.22 o 
  13   0   4      944.22     1006.18    206.80 o 
  13   0   4      144.67       50.62     83.77 o 
  14   0   4       55.49       29.41     62.27 o 
  15   0   4      152.34      122.02     74.21 o 
  16   0   4        4.75     -109.15    102.18 o 
 -15   1   4      168.51      156.76    105.63 o 
 -14   1   4     1423.55     1536.85    158.27 o 
 -13   1   4      227.83      205.80     90.67 o 
 -12   1   4      386.79      344.21     91.46 o 
 -11   1   4     1938.08     2049.39    136.91 o 
 -10   1   4        2.88      -27.40     46.60 o 
  -9   1   4      192.70      208.89     52.20 o 
  -8   1   4        8.34       17.69     38.54 o 
  -8   1   4      248.45      249.80     75.43 o 
  -7   1   4       97.68       46.16     48.32 o 
  -7   1   4       93.56       87.94     64.64 o 
  -6   1   4     3778.66     3625.07     77.08 o 
  -5   1   4     2661.86     2858.19     62.77 o 
  -4   1   4     8950.15     9021.55     82.26 o 
  -3   1   4    18610.62    18063.59    183.29 o 
  -2   1   4     1535.14     1406.84     43.58 o 
  -1   1   4     4733.50     4627.66     43.43 o 
   0   1   4    29022.12    33030.05    118.00 o 
   1   1   4      511.94      475.95     21.36 o 
   2   1   4    14773.42    17221.79     91.68 o 
   3   1   4     1003.13     1520.88     34.01 o 
   4   1   4     3493.49     4201.76     74.71 o 
   5   1   4    11334.13    13081.22    139.93 o 
   6   1   4     2756.14     3549.71    191.63 o 
   7   1   4     3964.24     4331.76    108.72 o 
   8   1   4    10839.42    11321.90    167.40 o 
   9   1   4      800.62      925.43     74.49 o 
  10   1   4     3178.37     3199.68    115.98 o 
  11   1   4     1803.43     2178.18    113.54 o 
  12   1   4      731.44      814.84    104.62 o 
  13   1   4       14.81       52.92    124.69 o 
  13   1   4       32.30     -101.89    112.32 o 
  14   1   4     2337.28     2815.05    243.62 o 
  14   1   4      500.01      496.37    111.02 o 
  15   1   4      215.26      215.86    104.26 o 
  15   1   4     1600.80     1971.45    247.43 o 
  16   1   4      191.64       31.35    105.92 o 
 -14   2   4      239.16      191.05    101.60 o 
 -13   2   4     1728.56     1673.40    149.42 o 
 -12   2   4     1659.99     1693.75    143.24 o 
 -11   2   4      134.82      166.32     76.00 o 
 -10   2   4      355.39      336.81     65.43 o 
  -9   2   4       10.49      -10.79     46.95 o 
  -8   2   4      179.92      154.53     34.59 o 
  -7   2   4      291.39      312.14     48.82 o 
  -7   2   4     2108.91     2123.39    102.39 o 
  -6   2   4      936.12     1041.20     63.21 o 
  -6   2   4     1274.07     1242.97     80.32 o 
  -5   2   4     3066.26     3215.49     78.09 o 
  -5   2   4     3026.50     3027.32    149.78 o 
  -4   2   4    20109.03    18647.47    132.81 o 
  -3   2   4      872.01      808.15     50.62 o 
  -2   2   4     4946.21     4813.18    100.24 o 
  -2   2   4     2707.94     2589.05    102.97 o 
  -1   2   4     4368.81     4671.23    113.54 o 
  -1   2   4     3712.74     2733.65     90.60 o 
   0   2   4     2117.09     2236.13     50.48 o 
   0   2   4        0.69       12.73      5.82 o 
   1   2   4     4775.82     4760.04     61.98 o 
   2   2   4     1335.30     1179.83     35.59 o 
   3   2   4    26903.24    30037.46    147.55 o 
   4   2   4      427.84      712.45     31.64 o 
   5   2   4     3090.26     3816.70     77.95 o 
   6   2   4     6699.64     6591.27    132.59 o 
   7   2   4    13795.49    10430.98    238.66 o 
   7   2   4    13795.67    13560.19    304.23 o 
   8   2   4      472.41      464.87     69.89 o 
   9   2   4     2782.82     2967.56    105.77 o 
  10   2   4     3585.97     4021.49    124.25 o 
  11   2   4     1520.53     1694.90     99.59 o 
  12   2   4      127.01      -53.71     75.50 o 
  13   2   4     1704.66     2010.85    123.82 o 
  14   2   4     1150.37     1349.46    125.33 o 
  15   2   4      114.44      -14.17    141.15 o 
  15   2   4      179.86      221.11    138.71 o 
  16   2   4       59.66      289.85    172.65 o 
  16   2   4     1285.40     1577.76    266.48 o 
  17   2   4      675.79      601.71    141.65 o 
 -14   3   4     1348.23     1348.09    155.82 o 
 -13   3   4     1731.89     1709.85    155.53 o 
 -12   3   4       57.03       22.72     80.39 o 
 -11   3   4     1205.12     1226.43    125.04 o 
 -10   3   4      309.09      252.39     77.95 o 
  -9   3   4      339.80      326.17     63.13 o 
  -8   3   4      180.13      159.63     52.78 o 
  -7   3   4        6.05        9.20     27.83 o 
  -6   3   4     1212.80     1029.62     67.09 o 
  -6   3   4     1539.28     1341.91    102.11 o 
  -5   3   4     7658.56     7126.32    148.70 o 
  -5   3   4     2660.75     2409.86     81.04 o 
  -4   3   4     1646.56     1369.09     77.08 o 
  -4   3   4      246.77      200.26     46.74 o 
  -3   3   4     2866.32     2711.36     66.94 o 
  -3   3   4     2789.13     2535.05    134.61 o 
  -2   3   4     1136.32     1091.61     41.06 o 
  -1   3   4     5060.02     5309.90     58.82 o 
   0   3   4      797.58     1101.03     56.30 o 
   0   3   4      131.47      103.04     16.39 o 
   1   3   4     1492.81     1739.34     39.04 o 
   1   3   4     1497.02     1618.46     59.83 o 
   2   3   4      167.81      159.34     17.83 o 
   2   3   4      173.76      145.61     44.15 o 
   3   3   4      288.89      479.04     25.02 o 
   4   3   4     2195.54     2494.42     46.24 o 
   5   3   4     2131.63     1971.16     42.71 o 
   6   3   4    16840.78    17178.93    107.14 o 
   7   3   4     1470.29     1343.64     78.16 o 
   8   3   4     9651.14     9774.55    144.10 o 
   9   3   4     2246.64     2109.80    191.85 o 
   9   3   4     1976.95     1842.38     94.84 o 
  10   3   4     1331.93     1428.99     96.28 o 
  11   3   4     1152.07     1269.07     96.93 o 
  12   3   4      845.87      797.01     92.76 o 
  13   3   4     4035.64     4377.57    147.62 o 
  14   3   4      360.76      308.19     90.82 o 
  15   3   4     2101.03     2478.67    143.52 o 
  16   3   4     1063.68     1156.03    140.50 o 
  17   3   4     2092.54     2203.49    233.19 o 
 -13   4   4      124.51       72.05     95.06 o 
 -12   4   4     1018.25     1010.78    132.09 o 
 -11   4   4       25.20       15.46     75.50 o 
 -10   4   4      172.10       99.73     73.20 o 
  -9   4   4      100.60      122.74     57.31 o 
  -8   4   4       71.34      105.05     51.48 o 
  -7   4   4      311.95      286.76     41.42 o 
  -6   4   4     4680.38     4489.31    101.24 o 
  -5   4   4      687.18      626.81     42.93 o 
  -4   4   4     6281.86     5955.76     86.57 o 
  -3   4   4    15304.01    12182.47    176.31 o 
  -3   4   4    13025.36    12935.90    149.64 o 
  -2   4   4     2487.65     2686.91     63.35 o 
  -2   4   4      516.17      711.65     95.35 o 
  -1   4   4     6868.17     7680.36     96.93 o 
   0   4   4     1266.59     1215.21     72.19 o 
   1   4   4     3971.17     3931.82     56.59 o 
   1   4   4     2849.58     2642.26     95.99 o 
   2   4   4     4686.94     4915.43    126.84 o 
   2   4   4    11449.85     6306.23     43.79 o 
   3   4   4     4864.22     4295.74     89.88 o 
   3   4   4     2786.90     2691.44     49.33 o 
   4   4   4     7606.10     7253.09     84.20 o 
   4   4   4     6533.45     6551.15    155.53 o 
   5   4   4    12318.86    11307.51     94.48 o 
   6   4   4      149.30      166.17     24.23 o 
   7   4   4     3633.93     3665.05     62.34 o 
   8   4   4    13190.88    14237.25    129.50 o 
   9   4   4       63.89       58.96     32.79 o 
  10   4   4      482.95      474.08     55.01 o 
  11   4   4     2691.54     2806.28    157.83 o 
  11   4   4      798.28      875.38    120.73 o 
  12   4   4     5415.53     5582.21    160.06 o 
  13   4   4       18.18      -21.50     85.57 o 
  14   4   4     1527.25     1676.42    119.80 o 
  15   4   4     1731.70     1815.77    128.50 o 
  16   4   4     2230.80     2268.92    141.30 o 
  17   4   4      435.70      279.71    171.93 o 
 -13   5   4      525.26      477.67    120.87 o 
 -12   5   4      267.22      204.14     97.07 o 
 -11   5   4       57.83       83.55     81.61 o 
 -10   5   4      363.68      317.03     88.01 o 
  -9   5   4      749.65      685.70     99.37 o 
  -8   5   4      560.49      541.09     68.96 o 
  -7   5   4     2296.75     2160.27    123.97 o 
  -6   5   4      116.32      109.37     34.95 o 
  -5   5   4     3064.13     2836.69     76.80 o 
  -4   5   4    14105.47    14158.73    138.49 o 
  -3   5   4     1049.06     1008.27     46.88 o 
  -2   5   4      612.24      546.77     35.31 o 
  -1   5   4      733.89      918.82     38.33 o 
   0   5   4      225.30      276.33     39.55 o 
   0   5   4       43.72       78.52     60.69 o 
   1   5   4     3066.26     3010.99     53.86 o 
   2   5   4    11709.56    13624.62    129.50 o 
   3   5   4     1394.28     1577.04     54.50 o 
   4   5   4     8085.62     8192.98     95.35 o 
   4   5   4     9799.30     9421.35    109.87 o 
   5   5   4     1277.05     1075.36     43.86 o 
   6   5   4     7593.09     8297.24    204.36 o 
   6   5   4     7709.43     7907.22    101.32 o 
   7   5   4    21266.01    21502.07    215.36 o 
   7   5   4    29959.49    32350.60    305.17 o 
   8   5   4      880.06      826.20     42.50 o 
   9   5   4      977.75     1035.38     55.15 o 
  10   5   4        6.83       22.79     25.81 o 
  11   5   4        0.63        2.66     37.10 o 
  12   5   4       62.08       52.42     53.21 o 
  12   5   4       67.36       87.94    198.39 o 
  13   5   4        2.52       21.28     67.16 o 
  13   5   4     1970.30     2076.50    170.42 o 
  14   5   4     4931.99     5436.67    174.52 o 
  15   5   4     2115.18     2276.55    141.94 o 
  16   5   4      485.27      438.20    115.70 o 
  17   5   4     1374.97     1278.71    140.14 o 
  18   5   4     1095.38      917.38    195.73 o 
 -12   6   4       93.33      130.51    100.02 o 
 -11   6   4       69.69      -26.10     82.19 o 
 -10   6   4        4.70        1.73     75.65 o 
  -9   6   4        8.07      -49.69     34.16 o 
  -9   6   4     1073.13     1116.63    219.31 o 
  -8   6   4     1050.16     1028.11    194.15 o 
  -8   6   4      321.11      215.14     74.14 o 
  -7   6   4      139.19      200.98     57.60 o 
  -6   6   4     4438.15     4318.97    100.24 o 
  -5   6   4    10001.71    10399.05    136.41 o 
  -4   6   4        0.74       12.94     26.68 o 
  -3   6   4     4773.17     4479.17     85.28 o 
  -2   6   4       33.30        8.41     21.43 o 
  -1   6   4      496.49      582.73     37.68 o 
   0   6   4      218.85      199.90     25.31 o 
   1   6   4      746.23      814.77     99.23 o 
   1   6   4       26.90       10.71     16.83 o 
   2   6   4     1095.96     1086.14     54.29 o 
   3   6   4    14745.32    12213.10    125.55 o 
   4   6   4     2743.30     2726.82     71.98 o 
   5   6   4    11094.47    11014.43     94.70 o 
   6   6   4    23718.10    23787.46    149.64 o 
   7   6   4     3561.70     3642.83     71.26 o 
   8   6   4     2871.32     2678.14     70.18 o 
   9   6   4    11455.78    11686.68    168.26 o 
   9   6   4      107.42      148.34     59.25 o 
  10   6   4      170.82      181.85     31.35 o 
  11   6   4      110.79       66.73     40.91 o 
  12   6   4       24.65       -9.71     40.99 o 
  13   6   4      527.14      501.11     69.68 o 
  14   6   4      825.95      839.93    103.40 o 
  14   6   4      830.64      561.87    232.90 o 
  15   6   4     1265.27     1285.18    178.83 o 
  15   6   4       37.95      -48.90     80.46 o 
  16   6   4     1560.98     1724.24    146.69 o 
  17   6   4     1887.47     1964.26    191.49 o 
  18   6   4       56.11     -200.76    258.36 o 
 -12   7   4        1.64      -75.07     94.34 o 
 -11   7   4        4.16      105.77    124.76 o 
 -10   7   4       15.89      -36.17     76.44 o 
  -9   7   4     1011.99      937.01    120.87 o 
  -8   7   4      116.13       30.13    131.95 o 
  -8   7   4       83.20      179.05    105.41 o 
  -7   7   4     1034.94      852.45    144.82 o 
  -7   7   4     1623.90     1669.66    147.91 o 
  -6   7   4     4158.83     3945.05    153.45 o 
  -6   7   4     4202.29     4622.19    256.20 o 
  -5   7   4        1.48       35.02     34.44 o 
  -4   7   4     5095.18     4798.36     99.59 o 
  -3   7   4     1013.06     1042.64     56.59 o 
  -2   7   4     1051.34     1274.18     56.30 o 
  -1   7   4       36.01       65.65     25.17 o 
   0   7   4      948.10      835.84     44.73 o 
   1   7   4      127.96       79.60     22.87 o 
   2   7   4     4843.85     4422.94     64.57 o 
   3   7   4      532.53      529.37     96.21 o 
   3   7   4      349.58      412.02     46.24 o 
   4   7   4    16112.93    11982.21    113.68 o 
   5   7   4    24814.75    26573.10    209.46 o 
   6   7   4     9403.44    10000.62     98.58 o 
   7   7   4     3268.60     3098.94     66.37 o 
   8   7   4     5073.22     4987.12     85.57 o 
   9   7   4     2185.03     2323.36     71.04 o 
  10   7   4     1368.62     1140.14     66.87 o 
  11   7   4     4532.34     4920.24    138.85 o 
  11   7   4     1433.84     1276.91    136.69 o 
  12   7   4       20.10        0.22     41.42 o 
  13   7   4     1034.45     1054.00     84.13 o 
  14   7   4      113.17      110.30     56.81 o 
  15   7   4     2904.06     3216.86    137.27 o 
  16   7   4     3683.92     3572.08    343.42 o 
  16   7   4     3588.57     3815.77    184.94 o 
  17   7   4      568.09      370.10    296.76 o 
  17   7   4      556.93      783.13    161.36 o 
  18   7   4      537.81      334.29    184.15 o 
 -11   8   4      190.39      -15.82     98.51 o 
 -10   8   4       51.53      -27.04     87.44 o 
  -9   8   4       46.92      -11.58     81.11 o 
  -8   8   4     1880.20     1721.29    139.79 o 
  -7   8   4     2567.65     2415.40    137.34 o 
  -7   8   4     2867.87     2475.44    259.37 o 
  -6   8   4      130.19      219.17    108.15 o 
  -6   8   4      493.30      521.32    128.50 o 
  -5   8   4     3368.17     3314.65    112.10 o 
  -4   8   4      431.24      479.33     70.83 o 
  -4   8   4     1058.29     1085.13    124.33 o 
  -3   8   4        0.59        0.14     30.70 o 
  -2   8   4      530.27      445.39     45.23 o 
  -1   8   4     1018.36      975.05     53.79 o 
   0   8   4        4.53        3.88     24.30 o 
   1   8   4       26.14       10.28     23.30 o 
   2   8   4        5.78       -7.48     19.49 o 
   3   8   4     7116.05     6603.71    112.32 o 
   4   8   4    12846.12    12464.12    150.79 o 
   5   8   4     7589.97     7561.35    153.81 o 
   5   8   4      341.77      409.58     78.23 o 
   6   8   4     6694.62     6617.23    121.67 o 
   7   8   4     8022.21     7643.61     94.77 o 
   8   8   4     4324.28     4403.17     82.40 o 
   9   8   4     1494.86     1680.95     63.85 o 
  10   8   4     3816.69     3819.43     89.09 o 
  11   8   4      557.52      397.50     46.24 o 
  12   8   4      182.77      127.06     94.13 o 
  13   8   4        5.49       20.42     81.33 o 
  13   8   4       15.93      -42.07    131.23 o 
  14   8   4     2350.22     2229.16    134.68 o 
  15   8   4     1834.10     2000.86    117.57 o 
  16   8   4      166.42       86.07     67.02 o 
  17   8   4      567.75      477.24     90.67 o 
  18   8   4       19.39      -44.01     84.71 o 
 -10   9   4       64.45      -25.53    100.60 o 
  -9   9   4     1309.77     1260.59    147.12 o 
  -8   9   4     1130.89     1147.84    134.68 o 
  -7   9   4        0.01        4.31     59.75 o 
  -6   9   4     3547.72     3907.88    163.87 o 
  -6   9   4     3615.29     3124.75    282.16 o 
  -5   9   4     1328.71     1293.73    161.93 o 
  -5   9   4     1331.87     1182.21    141.30 o 
  -4   9   4       98.27       16.32     77.30 o 
  -3   9   4      483.95      510.68     80.61 o 
  -2   9   4      625.63      592.58    109.80 o 
  -2   9   4      354.83      479.90     71.62 o 
  -1   9   4      795.68      802.40     64.36 o 
  -1   9   4      873.63      830.08    173.73 o 
   0   9   4      345.23      310.06     47.82 o 
   1   9   4        4.29      -11.43     25.60 o 
   2   9   4     6221.09     6379.65     90.39 o 
   3   9   4    14312.65    14243.94    217.88 o 
   4   9   4       60.74       18.70     27.61 o 
   5   9   4    12507.60    12057.57    188.68 o 
   6   9   4      964.20     1063.49     62.34 o 
   7   9   4     3830.47     3576.25    107.21 o 
   8   9   4     2495.13     2344.07     69.39 o 
   9   9   4     3158.33     3248.79     82.12 o 
  10   9   4      190.92      173.87     49.76 o 
  11   9   4       57.92      -45.44     50.91 o 
  12   9   4      159.25       82.76     39.69 o 
  13   9   4     2170.06     2148.41    114.55 o 
  14   9   4     2975.00     2880.70    136.84 o 
  15   9   4        3.22      -66.80     95.99 o 
  15   9   4        7.67     -148.99    164.38 o 
  16   9   4     1506.11     1572.23    191.49 o 
  17   9   4       54.53      205.72    121.74 o 
  18   9   4      226.79      294.67    140.65 o 
  -9  10   4      973.13      893.86    142.81 o 
  -8  10   4      176.41       95.20     95.85 o 
  -7  10   4     2208.44     2346.01    167.47 o 
  -6  10   4      795.73      731.64     89.52 o 
  -5  10   4       30.58       18.62     57.74 o 
  -4  10   4      227.46      309.34     78.88 o 
  -4  10   4      250.09       34.95    123.75 o 
  -3  10   4      168.61       90.89     89.24 o 
  -3  10   4      151.60       69.46    102.32 o 
  -2  10   4     1340.07     1464.73     95.49 o 
  -1  10   4     3447.16     3445.52    108.51 o 
   0  10   4      552.72      653.19     89.31 o 
   0  10   4       24.00       29.98     54.00 o 
   1  10   4     1661.04     1837.13     84.42 o 
   1  10   4     6629.53     7380.65    216.80 o 
   2  10   4     3062.94     3133.52     74.49 o 
   3  10   4       20.71       19.06     33.72 o 
   4  10   4     9041.03     8576.52    180.63 o 
   5  10   4     2728.98     2471.27     86.00 o 
   6  10   4     1713.34     1885.16     94.77 o 
   7  10   4      180.97      152.80     40.12 o 
   8  10   4      958.86     1009.92     84.78 o 
   8  10   4     4134.48     4214.63    216.72 o 
   9  10   4      777.73      756.09     84.49 o 
  10  10   4        3.66      -74.93     70.54 o 
  11  10   4      465.39      417.99     77.51 o 
  12  10   4     1317.83     1346.73     88.52 o 
  13  10   4     1137.51      669.73     40.63 o 
  14  10   4      172.36      181.71    101.03 o 
  15  10   4     2588.50     2907.23    174.95 o 
  16  10   4      192.03      139.79    140.58 o 
  17  10   4      354.15      218.81    159.27 o 
  18  10   4      108.39       56.01     88.37 o 
  -8  11   4     1292.55     1136.12    150.28 o 
  -7  11   4     1895.38     1854.17    160.42 o 
  -6  11   4       49.65       93.05     71.19 o 
  -5  11   4       57.88      -24.81     63.56 o 
  -4  11   4       63.85       49.11     61.41 o 
  -3  11   4      299.32      396.35     72.05 o 
  -3  11   4      566.25      630.18    168.69 o 
  -2  11   4      689.16      621.05    102.97 o 
  -2  11   4      150.48      158.19    105.77 o 
  -1  11   4      625.85      694.47     86.14 o 
   0  11   4     6702.23     7094.61    137.20 o 
   1  11   4     9436.13     9533.88    179.19 o 
   2  11   4      705.78      498.09    107.43 o 
   2  11   4       14.03        9.71     58.82 o 
   3  11   4     5213.95     5450.41    129.22 o 
   4  11   4     2932.08     2826.56    100.24 o 
   5  11   4      775.69      743.22     63.06 o 
   6  11   4     1399.50     1389.80     76.94 o 
   7  11   4      889.86      847.99     67.66 o 
   8  11   4      219.11      208.96     45.66 o 
   9  11   4      105.07      108.65     42.93 o 
  10  11   4       39.31       37.61     48.54 o 
  10  11   4      755.43      764.58    173.87 o 
  11  11   4     1007.54     1092.47     99.16 o 
  12  11   4     1986.82     2168.40    115.19 o 
  13  11   4      107.78      153.23     82.84 o 
  14  11   4     4248.82     2850.86    117.57 o 
  15  11   4      768.39      668.58    122.74 o 
  16  11   4     1154.88     1108.29    144.17 o 
  17  11   4       74.85        3.09    139.79 o 
  18  11   4     1258.75     1312.07    183.79 o 
  -7  12   4      252.43      186.31    110.81 o 
  -6  12   4      727.60      732.94    100.60 o 
  -5  12   4       55.88       73.85     69.53 o 
  -4  12   4       21.98       74.57     66.59 o 
  -3  12   4      126.52      154.45     76.15 o 
  -2  12   4     1358.15     1294.24    204.93 o 
  -2  12   4      154.66      126.41     73.63 o 
  -1  12   4     1189.88     1204.64    111.89 o 
  -1  12   4     2910.30     2940.53    224.35 o 
   0  12   4     1363.51     1082.76    159.34 o 
   0  12   4     4246.69     4092.39    166.53 o 
   1  12   4     2149.55     2100.59    118.21 o 
   2  12   4     2410.75     2572.01    118.21 o 
   3  12   4     4643.48     4683.24    140.14 o 
   4  12   4      853.13      843.75     92.76 o 
   5  12   4     1816.67     1318.97     95.06 o 
   5  12   4     2174.90     2399.29    190.26 o 
   6  12   4      923.91      932.19     93.33 o 
   7  12   4      834.92      916.51     86.22 o 
   8  12   4      325.11      367.58     54.58 o 
   9  12   4      547.68      629.97     68.02 o 
  10  12   4     1320.04     1302.43     87.01 o 
  11  12   4     1701.45     1706.76     95.13 o 
  12  12   4       53.97       52.49     59.32 o 
  12  12   4       57.99      -39.91    177.32 o 
  13  12   4     2644.92     2843.17    139.07 o 
  14  12   4      770.23      761.63    132.38 o 
  15  12   4      401.77      297.04     99.95 o 
  16  12   4       15.75       -2.80    114.55 o 
  17  12   4     1701.20     1619.76    166.39 o 
  -6  13   4      807.22      -26.25    117.57 o 
  -5  13   4      122.53      135.33     87.73 o 
  -4  13   4       74.49      117.06     83.84 o 
  -3  13   4      138.98      156.68     82.40 o 
  -2  13   4        1.39       -1.73     54.43 o 
  -1  13   4     3678.81     3711.36    262.96 o 
  -1  13   4     1064.62      972.89    111.45 o 
   0  13   4       36.67       34.66     67.59 o 
   0  13   4       42.08      -32.43    158.70 o 
   1  13   4     2947.40     3383.61    163.44 o 
   1  13   4     2752.27     2672.24    218.31 o 
   2  13   4     3360.90     3420.28    137.27 o 
   3  13   4     1655.52     1715.39    110.38 o 
   4  13   4     2564.41     2829.43    123.25 o 
   5  13   4     2573.74     1837.56     69.10 o 
   6  13   4      313.03      385.78     88.01 o 
   7  13   4       61.22       81.47     96.07 o 
   7  13   4       74.49      -24.88    139.21 o 
   8  13   4     1239.24      761.99    131.37 o 
   9  13   4      782.51      793.05     74.49 o 
  10  13   4      160.45      182.43     55.80 o 
  11  13   4       14.98       28.40     48.03 o 
  12  13   4     2921.30     2899.40    120.37 o 
  13  13   4     1546.86     1742.36    106.13 o 
  14  13   4     1144.33     1350.11    254.69 o 
  14  13   4      699.75      711.22    146.47 o 
  15  13   4       73.21       62.49    138.78 o 
  16  13   4     1042.14     1060.40    157.40 o 
  17  13   4      999.90     1244.48    168.19 o 
  -5  14   4       92.99      200.04     96.57 o 
  -4  14   4      325.75      479.47    106.85 o 
  -3  14   4      105.71      139.35     88.52 o 
  -2  14   4      170.95      270.58     71.83 o 
  -1  14   4       30.01       46.38     59.18 o 
   0  14   4     2321.44     2457.03    121.38 o 
   1  14   4     1745.83     1980.65    137.05 o 
   1  14   4     3445.15     3662.46    271.88 o 
   2  14   4     1046.81     1243.83    120.51 o 
   2  14   4     1085.14     1517.72    212.77 o 
   3  14   4     2616.04     3032.21    164.95 o 
   3  14   4     2612.16     2321.92    215.86 o 
   4  14   4     1467.84     1352.27    114.19 o 
   5  14   4      711.45      636.87     77.08 o 
   6  14   4      166.15      173.87     84.20 o 
   7  14   4      725.59      722.01     98.30 o 
   8  14   4     1566.60     1643.70    141.58 o 
   9  14   4      824.30      739.77    131.23 o 
  10  14   4      970.54      979.79    109.58 o 
  11  14   4     1448.61     1325.66     96.21 o 
  12  14   4     1060.41     1175.38     96.28 o 
  13  14   4      162.55      165.82     64.72 o 
  14  14   4      565.30      544.40     82.48 o 
  15  14   4      539.44      626.45    248.29 o 
  15  14   4      122.82      203.42    116.70 o 
  16  14   4     1265.43     1184.51    276.91 o 
  16  14   4      159.56        4.31     50.91 o 
  17  14   4       79.46       91.39    168.98 o 
  -3  15   4       14.85       63.13     88.95 o 
  -2  15   4       61.84      123.18     88.23 o 
  -1  15   4     2048.81     1948.80    124.83 o 
   0  15   4      581.22      755.23     90.17 o 
   1  15   4      337.85      436.18     78.09 o 
   2  15   4     1296.36     1410.72    104.34 o 
   3  15   4        6.51      -62.92     69.03 o 
   3  15   4       51.93       95.64    196.30 o 
   4  15   4     1353.20     1480.76    222.69 o 
   4  15   4      987.76     1157.54    119.08 o 
   5  15   4      634.67      508.45    118.50 o 
   5  15   4      376.17      345.01    135.69 o 
   6  15   4     1210.86     1152.08    112.89 o 
   7  15   4      650.65      557.63     98.30 o 
   8  15   4      542.09      527.86     96.21 o 
   9  15   4       36.11       62.20     61.84 o 
  10  15   4     2554.12     2693.53    174.16 o 
  11  15   4     1627.07     1895.23    170.92 o 
  12  15   4      219.21      279.21     88.30 o 
  13  15   4      739.60      745.02     89.74 o 
  14  15   4       66.91       46.95     64.79 o 
  15  15   4      268.09      258.50     92.90 o 
  16  15   4       26.61      -95.06     75.79 o 
  -2  16   4      474.14      453.94    162.44 o 
  -1  16   4      666.84      651.54    171.06 o 
   0  16   4      113.65      155.60     92.40 o 
   1  16   4     1080.82      979.00    128.42 o 
   2  16   4      208.74      146.62     68.89 o 
   3  16   4      449.64      455.31     81.97 o 
   4  16   4      422.83      466.10     81.11 o 
   5  16   4      321.31      340.69     73.06 o 
   6  16   4      282.42       50.84    123.25 o 
   6  16   4        5.08     -134.54    107.43 o 
   7  16   4      129.15      195.51    130.51 o 
   7  16   4      157.16       58.68    123.10 o 
   8  16   4      512.16      510.25    109.44 o 
   9  16   4     1924.63     2205.36    134.03 o 
  10  16   4     2643.84     2740.34    143.60 o 
  11  16   4      762.82      966.56    148.63 o 
  12  16   4     2822.23     3237.57    199.11 o 
  13  16   4     2049.32     2203.06    188.68 o 
  14  16   4      215.76      211.04     98.58 o 
  15  16   4       77.53      144.82     90.31 o 
   0  17   4     2234.11     2713.81    187.75 o 
   1  17   4      129.43      225.43     97.79 o 
   2  17   4      210.02      184.58     98.15 o 
   3  17   4      170.86      109.58     89.59 o 
   4  17   4      705.08      837.27    127.63 o 
   5  17   4      153.25      118.43     87.15 o 
   6  17   4       69.01       11.29     58.89 o 
   7  17   4      818.96      687.13    226.36 o 
   7  17   4      531.12      372.55    157.55 o 
   8  17   4      780.33      824.04    228.88 o 
   8  17   4      753.19      826.56    184.15 o 
   9  17   4     1355.46     1356.29    170.20 o 
  10  17   4     1210.96      983.96    131.37 o 
  11  17   4     2273.10     2318.90    183.86 o 
  12  17   4     1865.55     1667.14    167.04 o 
  13  17   4      511.07      312.72    214.71 o 
  14  17   4      798.50      752.64    204.43 o 
   3  18   4      336.24      405.48    114.55 o 
   4  18   4       24.29      -15.17     87.80 o 
   5  18   4       30.73        8.77     86.22 o 
   6  18   4       27.13      154.60    150.14 o 
   7  18   4      221.23      202.42     99.16 o 
   8  18   4      640.53      696.63    123.61 o 
   9  18   4      471.73      390.81    165.02 o 
   9  18   4     1050.17     1087.94    232.90 o 
  10  18   4     1149.85     1457.10    245.06 o 
  10  18   4      804.01      742.29    188.18 o 
  11  18   4     1312.21     1207.66    166.46 o 
  12  18   4      852.55      815.99    159.56 o 
   7  19   4      130.11      155.17    101.17 o 
   8  19   4      315.66      420.08    116.99 o 
  -9 -16   5       27.21      -14.67    151.22 o 
  -9 -16   5       27.21       -4.46    252.17 o 
  -8 -16   5       40.88       38.76    151.58 o 
  -8 -16   5       40.88      289.06    259.65 o 
  -7 -16   5      301.86      252.82    106.64 o 
  -6 -16   5       90.35      180.12    103.47 o 
  -5 -16   5       21.58      -32.14     89.88 o 
  -4 -16   5      108.53       67.59     96.79 o 
  -3 -16   5      267.28      246.28    111.17 o 
 -11 -15   5      858.93      801.54    233.26 o 
 -10 -15   5      268.00      168.19    236.86 o 
  -9 -15   5      425.12      512.98    176.46 o 
  -8 -15   5      269.50      221.54    175.74 o 
  -7 -15   5      234.60      268.57    154.67 o 
  -7 -15   5      317.67      289.06    233.34 o 
  -6 -15   5       78.48      -25.10     81.54 o 
  -5 -15   5       49.80        5.61     87.29 o 
  -4 -15   5        2.03       11.43     87.94 o 
  -3 -15   5      722.50      763.21    131.08 o 
  -2 -15   5       19.68       45.73     90.75 o 
  -1 -15   5     1923.22     2168.18    176.53 o 
   0 -15   5      138.36       72.84     94.84 o 
 -13 -14   5      766.00      780.97    127.92 o 
 -12 -14   5      800.97      890.41    131.73 o 
 -11 -14   5       53.87       43.07     69.68 o 
 -10 -14   5      154.59       99.52    224.99 o 
  -9 -14   5      427.87      414.18    164.88 o 
  -8 -14   5      368.76      260.59    151.22 o 
  -7 -14   5       17.61      -57.31    146.33 o 
  -6 -14   5      190.10      102.61    152.37 o 
  -5 -14   5      389.01      319.55    164.52 o 
  -4 -14   5     1361.82     1374.41    148.05 o 
  -3 -14   5        9.38       82.40     81.25 o 
  -2 -14   5     2147.94     2481.55    173.44 o 
  -1 -14   5     1086.01     1074.28    138.20 o 
   0 -14   5      167.43      165.74     97.50 o 
   1 -14   5       81.77       84.92     91.75 o 
   2 -14   5      167.49      110.74     97.86 o 
 -14 -13   5     1128.25     1300.28    145.68 o 
 -13 -13   5      971.13      911.12    130.22 o 
 -12 -13   5      558.72      519.16    106.06 o 
 -11 -13   5      889.42      863.95    119.80 o 
 -10 -13   5       45.99       33.65     76.58 o 
  -9 -13   5      383.43      343.78     94.63 o 
  -8 -13   5       14.88       -7.62    148.99 o 
  -7 -13   5      312.89      190.12    146.19 o 
  -6 -13   5      225.16      230.03    139.57 o 
  -5 -13   5      597.76      657.87    147.19 o 
  -4 -13   5       65.15       74.28    141.01 o 
  -3 -13   5     2299.46     2640.68    190.77 o 
  -2 -13   5     2356.92     2371.68    159.34 o 
  -1 -13   5        6.45       28.19     77.87 o 
   0 -13   5       60.93      128.71     87.37 o 
   1 -13   5      158.36      176.46     89.59 o 
   2 -13   5      149.55      190.69     91.18 o 
   3 -13   5       98.69      203.21    133.53 o 
   4 -13   5      115.80      152.15    139.28 o 
 -14 -12   5     1075.34     1316.17    142.16 o 
 -13 -12   5      306.42      299.85     93.69 o 
 -12 -12   5     1655.66     1576.04    140.14 o 
 -11 -12   5      123.38      127.06     80.03 o 
 -10 -12   5      910.20      769.39    147.26 o 
  -9 -12   5       62.31       74.57     73.42 o 
  -8 -12   5      108.30       37.61     70.61 o 
  -7 -12   5      331.54      226.86    210.54 o 
  -7 -12   5      138.21      132.02     98.51 o 
  -6 -12   5      601.87      661.25    144.32 o 
  -5 -12   5      153.66      161.29    133.53 o 
  -4 -12   5     2903.46     3309.84    187.03 o 
  -3 -12   5     3467.95     3728.26    195.80 o 
  -2 -12   5      326.43      283.09    103.04 o 
  -1 -12   5     5349.57     5900.54    180.84 o 
   0 -12   5     4153.13     3730.92    289.93 o 
   0 -12   5     1185.08     1183.29    115.05 o 
   1 -12   5      259.15      213.13     68.31 o 
   2 -12   5       43.64        5.61     61.55 o 
   3 -12   5      401.39      319.48     99.52 o 
   4 -12   5       57.73       57.45     70.61 o 
   5 -12   5      431.11      432.37    115.91 o 
   6 -12   5       44.42        4.24    101.32 o 
 -14 -11   5       31.70      110.52    147.19 o 
 -13 -11   5     1410.55     1385.70    135.26 o 
 -12 -11   5      506.67      425.40     94.70 o 
 -11 -11   5       25.89       21.28     68.81 o 
 -10 -11   5       23.67       40.99     52.92 o 
  -9 -11   5        0.81       -2.44     48.54 o 
  -8 -11   5      356.16      391.17     62.99 o 
  -7 -11   5     1079.30     1174.51     86.57 o 
  -6 -11   5       84.44       76.94     48.39 o 
  -5 -11   5     2414.89     2560.65    126.84 o 
  -5 -11   5     2599.08     2991.44    253.40 o 
  -4 -11   5     3076.61     3071.11    130.58 o 
  -3 -11   5     2838.87     2812.89    129.22 o 
  -2 -11   5     5986.23     6092.53    164.88 o 
  -1 -11   5     3429.73     3540.73    143.16 o 
   0 -11   5        9.59       34.73     92.54 o 
   1 -11   5     3756.58     4020.05    190.91 o 
   1 -11   5      454.06      419.21    127.42 o 
   2 -11   5     1693.79     1578.41    237.79 o 
   2 -11   5      131.69      160.57     79.02 o 
   3 -11   5       58.59       60.54     56.88 o 
   4 -11   5      314.22      390.74     78.88 o 
   5 -11   5      120.63       51.56     89.74 o 
   6 -11   5     1413.71     1588.12    164.23 o 
   7 -11   5      878.99      959.37    147.19 o 
 -14 -10   5     1735.61     1859.71    211.48 o 
 -13 -10   5      698.91      844.97    220.46 o 
 -13 -10   5      676.10      664.34    111.38 o 
 -12 -10   5       98.00       67.45     74.57 o 
 -12 -10   5       99.19       31.71    183.22 o 
 -11 -10   5       79.49       54.29     71.12 o 
 -11 -10   5      114.19      -47.10    178.47 o 
 -10 -10   5       24.20       23.23     49.62 o 
  -9 -10   5     1304.69     1416.48    105.99 o 
  -8 -10   5        6.02      -19.92     43.65 o 
  -7 -10   5      374.36      394.05     59.11 o 
  -6 -10   5     3932.23     4007.90    119.80 o 
  -5 -10   5     2416.03     2220.75     97.50 o 
  -4 -10   5     1783.77     1721.50     90.67 o 
  -3 -10   5     6517.79     6433.72    242.47 o 
  -3 -10   5     5527.23     5669.07    184.15 o 
  -2 -10   5     5969.76     6149.84    158.48 o 
  -1 -10   5     1107.11     1181.99    102.90 o 
   0 -10   5     1089.41     1188.97    106.21 o 
   1 -10   5      635.09      657.15    101.32 o 
   2 -10   5      148.12       98.80     94.13 o 
   3 -10   5      274.06      281.58    110.02 o 
   3 -10   5      446.60      508.81    137.84 o 
   4 -10   5      110.79      109.30     78.95 o 
   4 -10   5      236.47      162.58    171.78 o 
   5 -10   5     1784.63     1854.39    146.62 o 
   5 -10   5     2657.20     2970.58    288.92 o 
   6 -10   5     2176.57     2353.27    171.57 o 
   7 -10   5      271.92      220.82    102.32 o 
   8 -10   5     1357.67     1367.37    162.29 o 
 -16  -9   5       27.05       54.94     94.13 o 
 -15  -9   5     2190.38     2447.32    167.33 o 
 -14  -9   5      562.59      579.85    150.64 o 
 -13  -9   5       21.16       -6.97     73.70 o 
 -13  -9   5       22.24      105.63    183.79 o 
 -12  -9   5       40.03       29.12     97.15 o 
 -12  -9   5       49.69       52.99    178.04 o 
 -11  -9   5     1072.91      928.45    133.53 o 
 -10  -9   5     1349.30     1447.04    136.26 o 
 -10  -9   5      520.29      608.68     88.37 o 
  -9  -9   5       78.26       53.71     45.73 o 
  -9  -9   5     1834.97     1531.46    193.79 o 
  -8  -9   5        7.87      -35.88     33.65 o 
  -7  -9   5      833.81      869.85     71.69 o 
  -6  -9   5     4730.07     4642.83    121.95 o 
  -5  -9   5      149.59      122.60     44.87 o 
  -4  -9   5    12397.68    12795.54    187.10 o 
  -3  -9   5      431.43      370.32     53.43 o 
  -2  -9   5       43.58       76.29     41.35 o 
  -1  -9   5       26.48       24.59     51.48 o 
  -1  -9   5      633.56      537.14    142.52 o 
   0  -9   5     4875.20     5118.42    148.49 o 
   1  -9   5      643.59      537.07     93.26 o 
   2  -9   5      241.76      243.33     91.75 o 
   3  -9   5      406.76      438.63     96.35 o 
   4  -9   5     4537.34     3673.11    108.43 o 
   5  -9   5     2432.28     2817.14    197.53 o 
   5  -9   5     2434.45     2668.87    188.83 o 
   6  -9   5      927.19      850.43    179.69 o 
   6  -9   5     1113.63      874.67    230.67 o 
   7  -9   5     2430.33     2878.33    269.00 o 
   7  -9   5     3184.34     3732.21    325.66 o 
   8  -9   5      457.77      484.65    179.33 o 
   8  -9   5      464.93       82.62    262.39 o 
   9  -9   5      103.08        8.92     97.43 o 
 -16  -8   5     1834.89     1961.74    166.75 o 
 -15  -8   5      733.22      932.12    127.20 o 
 -14  -8   5      590.24      518.30    153.66 o 
 -13  -8   5      143.81      187.39     65.07 o 
 -12  -8   5      194.09      161.57     74.42 o 
 -11  -8   5      440.05      440.71    113.47 o 
 -11  -8   5      819.56      713.74    123.68 o 
 -10  -8   5     2232.82     2310.41    122.17 o 
  -9  -8   5     1877.78     1931.97    110.16 o 
  -8  -8   5      165.71      100.74     87.08 o 
  -8  -8   5     1104.80     1087.22     90.03 o 
  -7  -8   5      443.93      411.95     66.01 o 
  -7  -8   5     3956.72     3791.75    141.44 o 
  -6  -8   5      405.20      485.73     44.94 o 
  -5  -8   5    10040.43    10069.36    123.10 o 
  -4  -8   5     3451.33     3558.70     75.21 o 
  -3  -8   5     2524.34     2379.37     89.24 o 
  -2  -8   5      507.14      424.75     51.63 o 
  -1  -8   5       75.06       88.30     38.76 o 
   0  -8   5      692.62      758.82    151.94 o 
   0  -8   5      414.88      400.44     67.95 o 
   1  -8   5      923.87     1075.93    118.57 o 
   1  -8   5      232.28      245.85     86.36 o 
   2  -8   5      173.42       70.76     85.14 o 
   3  -8   5     1089.65     1051.12    103.33 o 
   4  -8   5     2040.94     1498.81     70.18 o 
   5  -8   5      599.04      753.29    101.96 o 
   6  -8   5     2709.52     2932.04    187.89 o 
   7  -8   5      111.16     -181.92    156.11 o 
   8  -8   5      375.59      238.87    154.60 o 
   8  -8   5      408.58      379.02    242.32 o 
   9  -8   5      337.33     -188.54    259.37 o 
   9  -8   5       33.67      107.14    142.01 o 
  10  -8   5        0.85      -76.58     51.05 o 
 -16  -7   5      980.34     1096.14    141.65 o 
 -15  -7   5      887.64     1105.56    132.88 o 
 -14  -7   5      961.17     1161.57    128.57 o 
 -13  -7   5       12.80       36.89     69.96 o 
 -12  -7   5       81.96      135.61     47.17 o 
 -11  -7   5      440.54      317.75    106.85 o 
 -11  -7   5     4029.23     3327.74    247.00 o 
 -10  -7   5      446.79      595.60    116.70 o 
 -10  -7   5      461.36      601.13    163.44 o 
  -9  -7   5     2513.35     2621.91     99.95 o 
  -8  -7   5     9277.36     9800.44    173.80 o 
  -7  -7   5     1462.47     1023.22     51.77 o 
  -6  -7   5    18856.13    19180.72    196.16 o 
  -6  -7   5     8164.59     8784.62    275.76 o 
  -5  -7   5     5164.50     5156.74    130.73 o 
  -5  -7   5     2286.27     2414.68    102.68 o 
  -4  -7   5      985.44      888.54     46.31 o 
  -3  -7   5     2389.28     2276.83     55.30 o 
  -2  -7   5      791.55      886.10     61.05 o 
  -1  -7   5      162.86      199.11     39.48 o 
   0  -7   5      114.87      114.04     25.81 o 
   1  -7   5     1169.20     1171.92     51.63 o 
   2  -7   5     1313.21     1347.52     65.15 o 
   2  -7   5     1597.91     1452.93    179.98 o 
   3  -7   5      794.48      819.51    116.99 o 
   3  -7   5      506.22      653.77     67.45 o 
   4  -7   5     1285.11     1140.00     76.36 o 
   5  -7   5     9247.53     9375.90    151.43 o 
   6  -7   5     1546.82     1475.87     91.68 o 
   7  -7   5      526.13      409.58     96.71 o 
   8  -7   5      209.85      139.57     94.34 o 
   9  -7   5      620.02      215.86    143.67 o 
  10  -7   5        9.86     -144.67    136.69 o 
  10  -7   5      169.51       75.07    237.15 o 
  11  -7   5        6.77      -31.21    151.36 o 
  11  -7   5      462.46      179.77    283.53 o 
 -16  -6   5      556.20      728.70    128.86 o 
 -15  -6   5     1509.66     1587.90    150.72 o 
 -14  -6   5       52.95      104.05     83.20 o 
 -13  -6   5      219.90      261.02     80.18 o 
 -12  -6   5       19.94       29.84     42.21 o 
 -11  -6   5      406.14      449.99     53.93 o 
 -10  -6   5        1.42       -6.04     40.56 o 
  -9  -6   5     8817.08     9096.40    298.77 o 
  -9  -6   5      155.56      245.85     86.93 o 
  -8  -6   5      370.42      409.07     83.77 o 
  -8  -6   5      491.04      394.84     81.18 o 
  -7  -6   5    11253.15    11751.39    145.75 o 
  -6  -6   5     6455.95     5993.73    125.84 o 
  -5  -6   5     3122.80     3167.82     79.24 o 
  -4  -6   5     9272.35    10071.09    115.62 o 
  -3  -6   5       76.21       67.81     36.53 o 
  -3  -6   5      287.19      252.32     52.49 o 
  -2  -6   5       18.32        6.62     26.53 o 
  -1  -6   5       43.63       24.23     28.26 o 
   0  -6   5       34.22       27.11     19.20 o 
   1  -6   5     1533.85     1587.18     50.98 o 
   2  -6   5     2420.61     2570.57     66.66 o 
   3  -6   5       11.29       16.32     27.25 o 
   4  -6   5    10920.09    10855.73    152.66 o 
   4  -6   5    11121.05    11189.66    354.86 o 
   5  -6   5     2500.18     2400.01     89.16 o 
   6  -6   5       92.88       45.37     58.17 o 
   7  -6   5     1168.85     1044.29     99.66 o 
   8  -6   5     1114.02     1105.05    111.02 o 
   9  -6   5      653.38      584.74    110.59 o 
  10  -6   5      461.64      415.98    126.48 o 
  11  -6   5     1075.50     1206.66    152.58 o 
  12  -6   5      218.54      146.69    176.31 o 
  12  -6   5      217.38      259.58    176.31 o 
 -16  -5   5     1223.33     1328.97    155.39 o 
 -15  -5   5        0.69      -35.59     82.98 o 
 -14  -5   5       59.79       95.64     85.64 o 
 -13  -5   5       10.98      -22.00     68.67 o 
 -12  -5   5      179.08      119.58     67.38 o 
 -11  -5   5      532.37      485.01     53.35 o 
 -10  -5   5        3.45        0.07     34.23 o 
  -9  -5   5      204.29      197.96     44.37 o 
  -8  -5   5     2317.26     2529.94     91.03 o 
  -7  -5   5     9188.30     9663.24    265.05 o 
  -7  -5   5     6671.20     7606.94    130.87 o 
  -6  -5   5     5891.06     4682.23     98.01 o 
  -6  -5   5     5366.51     5221.31    182.86 o 
  -5  -5   5    11246.30    12431.33    129.29 o 
  -4  -5   5      737.09      825.05     64.93 o 
  -3  -5   5     1934.98     2153.44     55.87 o 
  -2  -5   5      197.91      166.61     64.64 o 
  -2  -5   5      181.65      158.70     50.62 o 
  -1  -5   5      373.50      405.05     40.48 o 
   0  -5   5      322.88      295.68     37.10 o 
   1  -5   5     1536.99     1570.79     44.80 o 
   2  -5   5      474.74      476.59     35.95 o 
   3  -5   5    11208.23    11152.49    122.10 o 
   4  -5   5     2350.40     2416.69     75.86 o 
   5  -5   5     2190.00     2042.71     86.79 o 
   6  -5   5     3479.66     3631.18    270.58 o 
   6  -5   5     3064.99     3378.87     97.07 o 
   7  -5   5     1730.58     1746.96    116.70 o 
   8  -5   5      724.18      823.32    108.15 o 
   9  -5   5      445.38      452.43    104.41 o 
  10  -5   5     2108.52     2326.95    138.92 o 
  11  -5   5      299.60      214.50    113.47 o 
  12  -5   5      975.70      926.80    143.88 o 
  13  -5   5      810.59      652.33    200.62 o 
 -16  -4   5      131.86      200.26    105.20 o 
 -15  -4   5      410.12      362.55    107.00 o 
 -14  -4   5       68.93       27.90     79.96 o 
 -13  -4   5      250.16      186.60     81.40 o 
 -12  -4   5      750.66      822.53     79.89 o 
 -11  -4   5      137.44      129.36     40.20 o 
 -10  -4   5      108.89       98.51     35.52 o 
  -9  -4   5     4169.21     4246.84     95.13 o 
  -8  -4   5     5949.35     6002.00    103.76 o 
  -7  -4   5     3177.85     3415.68     93.55 o 
  -6  -4   5     3004.03     3198.38     72.84 o 
  -5  -4   5      306.81      331.56     42.21 o 
  -5  -4   5     1488.88     1530.59    124.25 o 
  -4  -4   5      238.02      352.77     53.71 o 
  -4  -4   5      225.64      346.30     45.95 o 
  -3  -4   5      737.35      950.81     42.71 o 
  -2  -4   5      608.09      641.04     54.50 o 
  -1  -4   5        5.02       44.37     39.33 o 
  -1  -4   5      810.05     1105.27     76.51 o 
   0  -4   5     1280.71     1381.32     71.40 o 
   0  -4   5     4191.82     4376.27    159.34 o 
   1  -4   5      142.56      149.92     19.56 o 
   2  -4   5    10238.12    11248.12    113.97 o 
   3  -4   5     5228.58     5687.63     92.18 o 
   4  -4   5     8893.81     8952.74    110.74 o 
   5  -4   5     3243.71     3429.27     86.93 o 
   6  -4   5      213.43      162.94     35.74 o 
   7  -4   5        3.56      -19.99     30.34 o 
   8  -4   5      198.38      170.85     61.91 o 
   8  -4   5      301.23      418.85    228.59 o 
   9  -4   5     3428.08     3711.43    151.00 o 
  10  -4   5      807.96      781.12    114.91 o 
  11  -4   5     1069.45     1084.92    122.74 o 
  12  -4   5      416.91      381.17    116.99 o 
  13  -4   5     2100.74     2101.96    156.40 o 
  14  -4   5      160.99       16.75    186.02 o 
 -16  -3   5       81.43       78.59     99.37 o 
 -15  -3   5       15.86      -19.20     64.93 o 
 -14  -3   5      121.76       69.32     53.86 o 
 -13  -3   5      398.57      508.88     97.00 o 
 -12  -3   5      317.73      337.31     64.07 o 
 -11  -3   5      181.38      122.02     62.92 o 
 -10  -3   5     3763.70     4050.76     97.15 o 
  -9  -3   5     4668.31     4479.03     94.20 o 
  -8  -3   5     2516.99     2614.22     82.98 o 
  -7  -3   5     6050.36     6576.17    113.97 o 
  -5  -3   5        2.59       -0.29     15.82 o 
  -4  -3   5     4121.06     4589.84     81.40 o 
  -3  -3   5       71.98       -0.79     47.82 o 
  -3  -3   5       54.62       66.73     20.21 o 
  -2  -3   5      312.68      302.87     25.53 o 
  -2  -3   5      959.31      641.40     69.96 o 
  -1  -3   5     2491.72     2588.19     65.22 o 
   0  -3   5        2.13       11.72     31.21 o 
   1  -3   5    10196.23    10762.54    156.18 o 
   2  -3   5     7266.86     7987.90    147.98 o 
   2  -3   5    11077.24    12010.18    126.05 o 
   3  -3   5     9790.50    10446.66    130.29 o 
   3  -3   5    15082.01    16475.83    218.16 o 
   4  -3   5     4676.72     4695.68     77.80 o 
   5  -3   5       43.47       86.43     25.10 o 
   6  -3   5      350.73      362.12     37.46 o 
   7  -3   5      787.48      854.03     51.56 o 
   8  -3   5      328.24      372.90     61.19 o 
   9  -3   5      835.89      702.09    253.76 o 
   9  -3   5      211.81      223.48     67.52 o 
  10  -3   5     1862.78     1970.87    135.04 o 
  11  -3   5     1320.25     1455.09    133.10 o 
  12  -3   5     2802.07     2774.50    156.04 o 
  13  -3   5      552.08      575.10    124.25 o 
  14  -3   5      586.44      391.60    166.03 o 
 -16  -2   5       87.40      105.56    105.13 o 
 -15  -2   5       69.23       46.24     94.41 o 
 -14  -2   5       42.32       17.69     82.62 o 
 -13  -2   5       70.82       14.09     74.57 o 
 -12  -2   5      203.08      204.64    106.64 o 
 -11  -2   5     2946.09     2909.25    111.96 o 
 -10  -2   5     1354.71     1246.13    101.10 o 
  -9  -2   5     4820.74     4894.36     98.08 o 
  -8  -2   5    11166.43    11513.45    133.24 o 
  -7  -2   5        8.69       30.63     23.01 o 
  -6  -2   5      440.83      426.55     34.37 o 
  -5  -2   5      125.38       95.20     27.25 o 
  -4  -2   5      156.69      199.68     25.53 o 
  -3  -2   5     1533.51     1533.61     41.42 o 
  -2  -2   5      882.23      799.88     34.16 o 
  -2  -2   5      889.02      882.29     83.41 o 
  -1  -2   5      276.77      330.41     36.89 o 
  -1  -2   5      710.97      807.36     81.18 o 
   0  -2   5     7128.86     7963.38    121.81 o 
   0  -2   5     7572.19     8289.19    180.63 o 
   1  -2   5     4426.24     4803.97     86.22 o 
   2  -2   5     8220.00     8639.94     90.75 o 
   2  -2   5     6312.43     6476.65    172.22 o 
   3  -2   5    15220.49    16120.26    132.45 o 
   3  -2   5     9501.27    11616.14    257.06 o 
   4  -2   5     8602.67     9673.38    112.53 o 
   4  -2   5     2964.11     3918.09    169.27 o 
   5  -2   5     2602.69     2834.18     79.38 o 
   5  -2   5     2598.74     2793.91    110.59 o 
   6  -2   5       60.01       74.64     18.77 o 
   7  -2   5       64.11      141.15     27.76 o 
   8  -2   5       87.18       54.07     42.78 o 
   9  -2   5        1.14        5.39     44.15 o 
  10  -2   5      103.14      122.02     54.94 o 
  11  -2   5     6733.60     6524.32    172.50 o 
  12  -2   5      226.21      200.19    123.97 o 
  13  -2   5      726.14      657.15    132.88 o 
  14  -2   5      922.26      880.71    134.90 o 
  15  -2   5      300.26      220.18    171.42 o 
 -15  -1   5       30.89       -9.13     91.32 o 
 -14  -1   5       23.01      -50.33     81.11 o 
 -13  -1   5       11.04       29.55     77.73 o 
 -12  -1   5     1045.54     1164.88    120.80 o 
 -11  -1   5        6.29      -41.42     46.52 o 
 -10  -1   5     1824.29     1745.88    112.10 o 
  -9  -1   5    10167.09    10707.17    275.18 o 
  -8  -1   5        7.76       13.88     24.59 o 
  -7  -1   5     3595.66     3919.31     76.51 o 
  -6  -1   5        3.95       -5.11     18.41 o 
  -5  -1   5       79.73      122.31     21.50 o 
  -4  -1   5      672.27      638.17     32.79 o 
  -3  -1   5     2095.16     2250.30     46.02 o 
  -2  -1   5       14.52       40.20     23.08 o 
  -1  -1   5    15134.54    16059.64     97.58 o 
   0  -1   5      943.25     1006.47     29.77 o 
   0  -1   5     5354.82     6036.15    151.36 o 
   1  -1   5     6311.69     6541.15    104.12 o 
   1  -1   5     6418.44     6639.88     79.74 o 
   2  -1   5    10831.89    12044.19    162.51 o 
   2  -1   5     6206.16     6583.86     82.33 o 
   3  -1   5    13814.06    16110.41    115.27 o 
   4  -1   5      431.99      485.73     36.74 o 
   5  -1   5     5743.94     6266.33     87.29 o 
   5  -1   5      329.96      855.75     99.66 o 
   6  -1   5     6342.94     7960.29     97.65 o 
   6  -1   5      145.69      -12.51     15.60 o 
   7  -1   5       10.23       19.92     55.58 o 
   7  -1   5      234.04      222.84     82.62 o 
   8  -1   5       79.61      116.92     42.14 o 
   9  -1   5      131.05      133.39     48.54 o 
  10  -1   5     6538.88     6729.90    161.72 o 
  11  -1   5     1916.97     2072.98    110.45 o 
  12  -1   5     1795.36     1667.57    108.87 o 
  13  -1   5     3290.37     3185.87    141.22 o 
  14  -1   5       42.41     -257.14    171.42 o 
  14  -1   5       20.58       40.05     96.86 o 
  15  -1   5       66.37     -117.06    181.63 o 
 -15   0   5       13.73      -37.82     91.46 o 
 -14   0   5      187.05      203.28     97.94 o 
 -13   0   5     1132.32     1052.06    127.27 o 
 -12   0   5      283.66      323.22     87.22 o 
 -11   0   5     1998.14     2109.65    107.79 o 
 -10   0   5     3317.34     3161.85    114.83 o 
  -9   0   5      193.81      184.08     60.76 o 
  -9   0   5      221.45      131.23    142.01 o 
  -8   0   5     4219.12     4544.39    103.62 o 
  -7   0   5     1791.27       29.34     23.15 o 
  -7   0   5     1877.54     2282.37     86.22 o 
  -6   0   5       55.40       49.54     20.13 o 
  -5   0   5     1160.23     1143.09     39.55 o 
  -4   0   5      334.44      404.26     36.17 o 
  -3   0   5      279.39      266.63     21.00 o 
  -2   0   5     5357.66     5295.31     59.75 o 
  -1   0   5     1595.72     1642.41     36.02 o 
   0   0   5     7064.71     6979.56     63.28 o 
   1   0   5    14397.83    14985.29    101.17 o 
   1   0   5    25731.26    28453.95    295.25 o 
   2   0   5    24346.80    28268.50    310.20 o 
   2   0   5      391.50      661.68     31.78 o 
   3   0   5     2635.53     2719.77    131.01 o 
   3   0   5     2308.97     2479.25     67.66 o 
   4   0   5     4933.40     5356.71     94.92 o 
   5   0   5     8590.66    10496.20    135.76 o 
   6   0   5      982.70     1094.99     61.77 o 
   7   0   5     1945.88     1776.22     70.68 o 
   8   0   5     1044.93     1079.60    126.70 o 
   8   0   5     1045.99      982.81    104.55 o 
   9   0   5     3009.91     3133.45    154.60 o 
   9   0   5     2961.80     3475.00    191.70 o 
  10   0   5      574.67      695.83     72.48 o 
  11   0   5     3820.43     4161.35    137.05 o 
  12   0   5     3413.23     3142.73    129.79 o 
  13   0   5       17.78      -76.80     52.85 o 
  14   0   5      366.64      365.43     82.19 o 
  15   0   5      303.24      159.13    200.62 o 
  15   0   5      108.20      155.32    107.79 o 
  16   0   5       53.92     -244.98    200.91 o 
 -15   1   5        8.07        5.90     97.36 o 
 -14   1   5      400.82      302.01    107.07 o 
 -13   1   5      326.91      355.29     98.94 o 
 -12   1   5      751.01      698.57    107.50 o 
 -11   1   5     3848.97     4107.56    172.93 o 
 -10   1   5      368.65      288.20     61.84 o 
  -9   1   5     1313.73     1253.39     85.35 o 
  -8   1   5     1032.55      837.49    111.89 o 
  -8   1   5      919.53      992.23    121.45 o 
  -7   1   5      835.46      860.43     64.21 o 
  -7   1   5      198.51      251.31     79.10 o 
  -6   1   5       51.57       37.97     39.76 o 
  -5   1   5      760.26      627.88     33.87 o 
  -4   1   5     1833.30     2042.28     78.59 o 
  -3   1   5     3984.70     3936.93     76.15 o 
  -2   1   5     4185.14     4159.77     71.47 o 
  -1   1   5    15090.71    15827.24     91.03 o 
   0   1   5    11485.59    11528.05     80.39 o 
   1   1   5     4144.39     4134.38     51.20 o 
   2   1   5      329.06      346.44     21.86 o 
   3   1   5       28.66       10.07     13.23 o 
   4   1   5      549.32      773.28     31.28 o 
   5   1   5      853.55      992.16     83.84 o 
   5   1   5      465.90      597.83     67.66 o 
   6   1   5     2777.55     3186.52     91.10 o 
   7   1   5       28.93       10.50     37.03 o 
   8   1   5     3113.89     3462.35    104.91 o 
   9   1   5     2968.01     2897.96    109.23 o 
  10   1   5     7883.27     8660.08    177.97 o 
  11   1   5     6654.62     6811.95    175.24 o 
  12   1   5        3.23      -11.22     68.60 o 
  12   1   5      116.24       -4.60    158.27 o 
  13   1   5     1147.48     1123.75    128.64 o 
  13   1   5     1263.63     1138.49    208.82 o 
  14   1   5       21.15       19.41     61.26 o 
  15   1   5        1.13      -38.18     65.36 o 
  16   1   5       11.70       -6.69     71.33 o 
 -14   2   5       20.44      -48.25     89.67 o 
 -13   2   5      806.87      851.94    124.11 o 
 -12   2   5     2132.40     2294.81    154.53 o 
 -11   2   5      291.83      252.89     80.46 o 
 -10   2   5     2147.30     2140.93    110.16 o 
  -9   2   5     2218.20     2059.46    103.04 o 
  -8   2   5       18.14       11.58     42.21 o 
  -7   2   5       77.83      102.90     27.04 o 
  -7   2   5      283.94      176.03    130.22 o 
  -6   2   5     2766.34     3064.42    179.69 o 
  -6   2   5     1324.37     1599.41     55.44 o 
  -5   2   5     1256.53     1475.73     97.79 o 
  -4   2   5     7848.21     7765.49    124.61 o 
  -3   2   5     6647.15     6499.37    131.44 o 
  -3   2   5     2991.57     2871.64    120.80 o 
  -2   2   5      757.01      848.13     53.57 o 
  -1   2   5    31897.02    31570.71    214.50 o 
   0   2   5     5496.60     5845.24     56.16 o 
   1   2   5    14211.79    14748.58    101.03 o 
   2   2   5       77.32      129.57     16.83 o 
   3   2   5     2808.66     2809.44     47.75 o 
   4   2   5       38.66       26.25     15.60 o 
   5   2   5      765.39      668.01     44.37 o 
   6   2   5     4936.65     5692.73    211.98 o 
   6   2   5     4077.82     5010.92    116.06 o 
   7   2   5     1083.51     1101.67     72.41 o 
   8   2   5      521.04      427.84     45.30 o 
   9   2   5     4985.50     4770.61    123.61 o 
  10   2   5    10798.97    10991.85    184.65 o 
  11   2   5     1393.85     1694.97    102.39 o 
  12   2   5     1134.84     1045.95    107.07 o 
  13   2   5      656.57      498.24    110.38 o 
  14   2   5      365.33      317.25    136.98 o 
  14   2   5      172.49       39.76    138.92 o 
  15   2   5      113.81       91.97    198.24 o 
  15   2   5      110.25       13.81     95.85 o 
  16   2   5      166.36      153.30     78.31 o 
  17   2   5       29.39       38.54    111.89 o 
 -14   3   5       50.80        8.05     97.07 o 
 -13   3   5     1174.11     1218.16    143.31 o 
 -12   3   5      404.10      307.33     94.84 o 
 -11   3   5     4739.59     4372.61    187.53 o 
 -10   3   5     1307.51     1361.25    122.31 o 
  -9   3   5       71.45       15.68     50.98 o 
  -8   3   5      256.35      245.06     56.37 o 
  -7   3   5      124.35      125.19     45.09 o 
  -6   3   5       11.53       33.22     36.46 o 
  -6   3   5      108.91       17.26     53.28 o 
  -5   3   5     3246.31     2432.15     63.64 o 
  -5   3   5      441.42      495.79     61.41 o 
  -4   3   5       96.82      192.85     73.20 o 
  -4   3   5     2362.35     1925.21    136.33 o 
  -3   3   5     2515.17     2455.45    102.47 o 
  -2   3   5    17378.79    18690.47    281.37 o 
  -2   3   5    30314.01    29992.66    249.59 o 
  -1   3   5     1035.74      865.25     66.30 o 
  -1   3   5      434.82      497.37     60.47 o 
   0   3   5    10735.17    10193.04     72.77 o 
   1   3   5    13523.67    13318.08     95.20 o 
   2   3   5     4932.05     5113.89     64.93 o 
   3   3   5      499.27      556.12     32.36 o 
   4   3   5      227.82      151.94     19.06 o 
   5   3   5       35.32       83.91     18.34 o 
   6   3   5      269.84      359.24     26.82 o 
   7   3   5      738.00      783.92     53.35 o 
   8   3   5     8860.83     5619.82    133.60 o 
   8   3   5     8807.80     8957.77    243.76 o 
   9   3   5     7697.38     7892.41    147.55 o 
  10   3   5       67.22      -67.81     64.79 o 
  11   3   5     2019.32     2190.98    104.98 o 
  12   3   5     2245.13     2425.54    115.84 o 
  13   3   5      132.15      161.00     88.08 o 
  14   3   5      156.40       62.27     99.88 o 
  15   3   5     1559.61     1770.97    141.73 o 
  16   3   5      869.17     1101.31    162.15 o 
  16   3   5        7.90      -53.43    146.98 o 
  17   3   5       37.75       22.58    105.41 o 
 -13   4   5      156.36       38.25     94.27 o 
 -12   4   5     1832.48     1655.42    146.98 o 
 -11   4   5     1781.86     1799.95    144.67 o 
 -10   4   5       70.16      -39.62     66.87 o 
  -9   4   5      414.55      368.09     69.61 o 
  -8   4   5     1045.60     1050.40     84.56 o 
  -7   4   5       12.14       -2.09     42.93 o 
  -6   4   5       31.76       58.53     20.13 o 
  -5   4   5     5081.38     4519.15    121.38 o 
  -5   4   5      416.58      418.57     49.11 o 
  -4   4   5     1088.33      965.05     61.41 o 
  -4   4   5     1091.73      936.43     71.12 o 
  -3   4   5    12819.42    12771.16    287.55 o 
  -3   4   5    23218.11    23110.75    187.75 o 
  -2   4   5     1125.38      998.20     47.53 o 
  -1   4   5     6521.49     6257.48     72.27 o 
   0   4   5     3330.03     3327.24     64.36 o 
   0   4   5     4867.65     4726.38     97.29 o 
   1   4   5     1914.08     2280.79     53.71 o 
   1   4   5        3.68       26.10     26.68 o 
   2   4   5        4.63       -2.80     11.36 o 
   2   4   5       96.92      181.49     45.09 o 
   3   4   5     7119.74     7682.80     71.26 o 
   4   4   5     5281.57     5661.45     66.80 o 
   5   4   5     2162.10     2377.36     49.76 o 
   6   4   5       76.93       68.67     19.41 o 
   7   4   5     5235.15     5281.21     72.12 o 
   8   4   5    18545.07    18627.77    194.51 o 
   9   4   5      552.74      571.44    161.72 o 
   9   4   5      416.14      531.10     93.77 o 
  10   4   5     2742.84     2544.54    109.44 o 
  11   4   5     1459.63     1508.73    101.60 o 
  12   4   5     1742.01     2024.73    111.31 o 
  13   4   5      451.03      505.14     84.35 o 
  14   4   5     1129.27     1323.79    110.88 o 
  15   4   5     1385.31     1601.56    127.20 o 
  16   4   5        9.18      -79.67    111.45 o 
  17   4   5     1315.73     1495.50    156.18 o 
 -13   5   5     1354.14      883.51    138.42 o 
 -12   5   5     2136.75     1925.57    159.06 o 
 -11   5   5       61.55       81.61     85.78 o 
 -10   5   5      213.29      197.24     83.84 o 
  -9   5   5       14.71       24.81     57.38 o 
  -8   5   5        6.50        4.53     45.59 o 
  -7   5   5      489.43      477.38     85.71 o 
  -6   5   5        2.91       -0.50     41.85 o 
  -5   5   5     1321.27     1383.47     59.11 o 
  -4   5   5     7501.62     7237.85    100.09 o 
  -3   5   5      220.92      160.64     36.46 o 
  -3   5   5     4330.55     3730.63    118.43 o 
  -2   5   5     9019.52     8724.29    153.95 o 
  -2   5   5     9071.28     9614.06    133.39 o 
  -1   5   5    11376.65    10599.67    258.43 o 
  -1   5   5    15027.39    15381.64    163.66 o 
   0   5   5     1753.12     1739.62     91.25 o 
   1   5   5      914.71      824.98     40.84 o 
   1   5   5      892.13      866.61     74.78 o 
   2   5   5     3569.77     3804.55    128.14 o 
   2   5   5     3571.36     3717.04     58.03 o 
   3   5   5       14.70       37.68     14.31 o 
   3   5   5       40.81       91.54     44.37 o 
   4   5   5      648.68      748.54     35.45 o 
   4   5   5      806.83      840.01     73.85 o 
   5   5   5      429.32      428.99     70.90 o 
   5   5   5       98.49      125.55     23.30 o 
   6   5   5     4559.62     4118.99     67.09 o 
   7   5   5     6450.10     5928.51     82.12 o 
   8   5   5     1028.50     1107.14     51.05 o 
   9   5   5     5417.87     5545.97     84.92 o 
  10   5   5     3529.58     3910.40     82.26 o 
  11   5   5     1929.64     1998.41    221.69 o 
  11   5   5      961.36      786.36    112.96 o 
  12   5   5      369.62      369.17     92.69 o 
  13   5   5     2067.87     2338.46    124.83 o 
  14   5   5     3168.99     3488.45    144.46 o 
  15   5   5      281.97      268.78     94.13 o 
  16   5   5     1448.28     1618.68    126.99 o 
  17   5   5      598.32      588.84    125.55 o 
  18   5   5     1794.92     1468.39    219.96 o 
 -12   6   5        0.28      -85.78     87.73 o 
 -11   6   5      885.12     1016.10    131.52 o 
 -10   6   5        2.73      -21.36     72.05 o 
  -9   6   5      373.17      323.94    120.59 o 
  -8   6   5       94.33      123.97     59.18 o 
  -7   6   5      182.61      177.10     57.88 o 
  -6   6   5     1173.17     1324.29     86.50 o 
  -5   6   5     2467.78     2225.20     74.57 o 
  -4   6   5      146.89      126.34     31.64 o 
  -3   6   5     6649.79     6358.58     97.29 o 
  -2   6   5     4389.11     4266.55     77.95 o 
  -1   6   5     1640.91     1592.50     95.49 o 
  -1   6   5     1293.65     1177.68     59.18 o 
   0   6   5     1543.26     1504.63     58.46 o 
   0   6   5     1204.21     1051.55    124.25 o 
   1   6   5     4772.86     5480.03     90.39 o 
   2   6   5       23.38       56.23     39.48 o 
   3   6   5    12539.29     9601.40     88.37 o 
   4   6   5      708.61      939.02     53.64 o 
   5   6   5     3072.08     3067.01     56.23 o 
   6   6   5     8125.10     7826.18    104.26 o 
   6   6   5     7180.49     6927.50    194.65 o 
   7   6   5      314.15      362.41     63.21 o 
   7   6   5      208.59      208.74     40.20 o 
   8   6   5     6937.13     7320.90     97.15 o 
   9   6   5     9109.50     9384.67    113.04 o 
  10   6   5        9.90        6.76     25.31 o 
  11   6   5      289.75      235.20     43.86 o 
  12   6   5     1216.94     1333.93     87.15 o 
  13   6   5       11.69       52.56     70.90 o 
  13   6   5     3512.98     3702.51    283.17 o 
  14   6   5      211.78      235.06    133.17 o 
  15   6   5     1829.88     2200.11    172.79 o 
  16   6   5     3965.33     4211.75    210.11 o 
  17   6   5     1089.13     1126.12    162.36 o 
  18   6   5      525.57      692.81    155.25 o 
 -11   7   5       25.96      -29.05     44.80 o 
 -10   7   5       11.42       34.80     82.76 o 
  -9   7   5       12.95       54.36     77.08 o 
  -8   7   5      232.06      253.11     66.23 o 
  -7   7   5      197.11      209.25     60.62 o 
  -6   7   5      887.92      744.44     75.93 o 
  -5   7   5      373.75      435.46     49.69 o 
  -4   7   5     2384.91     2157.61     73.99 o 
  -3   7   5     4211.98     4128.70     88.73 o 
  -2   7   5      636.76      679.15     45.59 o 
  -1   7   5     2441.82     2289.99     63.92 o 
   0   7   5      217.28      206.44     80.97 o 
   0   7   5       34.45       51.27     28.47 o 
   1   7   5        6.97       13.30     23.80 o 
   2   7   5     1949.29     2005.96     58.60 o 
   2   7   5      300.51      276.84     79.31 o 
   3   7   5      283.87      179.33     48.82 o 
   4   7   5      355.07      431.00     51.77 o 
   5   7   5     5580.65     5595.94    105.41 o 
   6   7   5      521.16      486.44     39.55 o 
   7   7   5    10702.35    10820.64    114.76 o 
   8   7   5    10627.44    10708.90    136.41 o 
   8   7   5     7446.84     8247.34    241.24 o 
   9   7   5     4102.08     4165.01     99.37 o 
   9   7   5      436.58      543.32     95.06 o 
  10   7   5       13.66       27.11     28.47 o 
  11   7   5      190.65      224.63     49.62 o 
  12   7   5        4.26      -12.08     47.39 o 
  13   7   5       65.01       72.91     50.26 o 
  14   7   5      688.99      688.57     94.92 o 
  14   7   5     1131.56     1058.10    253.83 o 
  15   7   5     2874.48     3400.58    316.24 o 
  15   7   5      501.58      654.20    137.41 o 
  16   7   5     1674.29     1846.69    185.45 o 
  17   7   5      691.73      782.63    168.91 o 
  18   7   5     1733.37     1729.70    191.85 o 
 -11   8   5      230.80      165.17    108.65 o 
 -10   8   5        3.15      -14.02     90.39 o 
  -9   8   5        3.32      -72.77     75.93 o 
  -8   8   5      463.60      429.85     78.09 o 
  -7   8   5      319.24      291.72     83.77 o 
  -7   8   5     2233.63     1720.71    228.88 o 
  -6   8   5       17.48      -17.04     67.59 o 
  -6   8   5      237.43      168.33    167.76 o 
  -5   8   5     4799.97     4483.06    132.67 o 
  -4   8   5     5571.07     5554.89    111.89 o 
  -3   8   5      453.82      472.42     48.25 o 
  -2   8   5     2060.01     1759.11     67.38 o 
  -1   8   5        1.41        3.24     25.17 o 
   0   8   5      195.19      200.26     31.28 o 
   1   8   5     1637.52     1611.77     55.94 o 
   2   8   5     1265.68     1139.50     46.02 o 
   3   8   5     5181.31     5495.35    192.56 o 
   3   8   5     4879.31     4423.80    116.85 o 
   4   8   5     1754.04     1776.94     88.30 o 
   4   8   5     1523.65      939.45    100.45 o 
   5   8   5     4333.63     4452.35    104.62 o 
   6   8   5    11448.00    11775.62    154.74 o 
   7   8   5    22730.90    24106.94    161.57 o 
   8   8   5     7663.79     7721.85    105.13 o 
   9   8   5     1841.09     1703.53     68.17 o 
  10   8   5     6361.60     6577.03    113.18 o 
  11   8   5     1719.35     1836.41     91.68 o 
  11   8   5      166.23      193.43     83.84 o 
  12   8   5       28.22       34.23     27.54 o 
  13   8   5      380.48      404.18     62.05 o 
  14   8   5      597.57      575.75     91.39 o 
  15   8   5     1790.75     1756.02    138.35 o 
  16   8   5      926.59     1027.47    285.11 o 
  16   8   5      185.50      269.58    119.22 o 
  17   8   5     2357.85     1884.80    316.53 o 
  17   8   5     2139.11     2291.07    220.90 o 
  18   8   5     1058.55     1067.88    236.36 o 
 -10   9   5      202.48      179.69    108.00 o 
  -9   9   5       18.92      -29.98     88.08 o 
  -8   9   5      113.21       37.53     84.06 o 
  -7   9   5        4.40      -42.86     59.75 o 
  -6   9   5     2568.32     2139.42    140.79 o 
  -6   9   5     2713.00     2330.91    235.42 o 
  -5   9   5     2845.10     3045.87    172.79 o 
  -5   9   5     1692.48     1728.98    187.17 o 
  -4   9   5        1.71      -23.51     41.99 o 
  -4   9   5      932.40      771.55    172.29 o 
  -3   9   5     3092.79     2839.86     90.75 o 
  -2   9   5      111.21      112.96     37.75 o 
  -1   9   5       64.06       69.53     33.65 o 
   0   9   5      399.78      349.25     41.49 o 
   1   9   5       96.87       52.99     28.33 o 
   2   9   5      426.15      373.34     35.23 o 
   3   9   5     1020.55      992.45     59.90 o 
   4   9   5       42.93       55.51     30.49 o 
   5   9   5     9860.27    10209.65    262.89 o 
   5   9   5     9812.29     9227.34    234.41 o 
   6   9   5     6304.18     6351.25    128.57 o 
   7   9   5     1948.70     1932.76     87.29 o 
   8   9   5     4867.09     4812.46     86.36 o 
   9   9   5     6666.18     6705.38    106.56 o 
  10   9   5     2824.54     2896.09     83.70 o 
  11   9   5     1411.14     1369.88     75.14 o 
  12   9   5     3397.96     3539.00    104.05 o 
  13   9   5      324.04       82.55     44.94 o 
  14   9   5     2169.39     2126.26    110.23 o 
  15   9   5      345.74      307.33     69.68 o 
  16   9   5     2396.69     2213.92    151.94 o 
  17   9   5     1374.05     1472.85    147.34 o 
  18   9   5      517.11      635.15    266.20 o 
  18   9   5      516.65      775.43    173.73 o 
  -9  10   5      104.97      -13.45     99.01 o 
  -8  10   5       18.54      -78.52     87.58 o 
  -7  10   5     1274.99     1489.97    114.55 o 
  -6  10   5     2625.66     2675.91    130.51 o 
  -5  10   5      158.42      126.77     63.85 o 
  -4  10   5     3914.23     4027.67    189.98 o 
  -4  10   5     3707.68     3601.56    231.39 o 
  -3  10   5     1109.46     1145.03     96.14 o 
  -2  10   5       94.60       92.54     48.68 o 
  -2  10   5      471.92      482.20    154.74 o 
  -1  10   5       20.45       -7.84     34.87 o 
   0  10   5      632.86      661.97     55.30 o 
   1  10   5        2.19      -17.76     29.91 o 
   2  10   5      129.53      178.11     32.93 o 
   3  10   5      733.43      826.92     64.50 o 
   4  10   5     8068.53     7654.90    136.69 o 
   5  10   5     6364.33     5876.02    121.74 o 
   6  10   5     1159.50     1181.85     69.17 o 
   7  10   5     5285.48     5222.03    154.09 o 
   7  10   5     5272.08     4868.69    209.97 o 
   8  10   5     7848.06     7953.03    155.32 o 
   9  10   5     5841.00     6177.59    140.58 o 
  10  10   5      543.66      487.95     73.49 o 
  11  10   5     6617.97     6950.51    148.34 o 
  12  10   5       86.38       95.20     66.44 o 
  13  10   5     1368.78     1490.61    129.65 o 
  14  10   5      396.93      166.17     64.72 o 
  15  10   5     2581.77     2867.40    184.30 o 
  16  10   5      899.63     1105.70    128.78 o 
  17  10   5      290.49      323.36     98.30 o 
  18  10   5      948.74     1002.51    138.71 o 
  -8  11   5     1255.56     1155.31    151.87 o 
  -7  11   5      947.17      819.87    131.88 o 
  -6  11   5      332.97      281.44     80.18 o 
  -5  11   5     2947.29     2864.09    134.61 o 
  -4  11   5       57.95      -20.06     59.90 o 
  -3  11   5     1167.06      853.09    144.24 o 
  -3  11   5      771.86      713.45    145.25 o 
  -2  11   5      102.20      -65.94     84.20 o 
  -1  11   5     1247.68     1254.33     94.27 o 
   0  11   5       34.07       39.04     55.94 o 
   0  11   5      424.84      411.88    112.68 o 
   1  11   5      243.92      254.76     53.86 o 
   2  11   5      393.73      491.48     61.05 o 
   3  11   5     3726.54     3718.55    112.96 o 
   4  11   5     5071.25     4881.27    155.60 o 
   5  11   5      264.86      252.25     45.80 o 
   6  11   5     3957.03     3685.90    126.99 o 
   7  11   5       27.62       39.48     37.18 o 
   8  11   5      360.59      294.24     59.54 o 
   8  11   5     4993.23     4607.81    236.28 o 
   9  11   5      723.23      597.32    104.41 o 
   9  11   5     1053.45      985.04    118.29 o 
  10  11   5     2407.20     2571.86    114.40 o 
  11  11   5     1010.63     1099.37     94.05 o 
  12  11   5      701.44      719.28     84.99 o 
  13  11   5      799.55      756.38    110.74 o 
  14  11   5     1969.00     2020.13    146.19 o 
  15  11   5     2851.42     2529.30    151.72 o 
  16  11   5      150.96       75.00    131.16 o 
  17  11   5     1512.89     1596.24    182.35 o 
  18  11   5       22.17        6.69     87.44 o 
  -7  12   5      259.49      164.59    109.44 o 
  -6  12   5     1806.64     1881.21    128.57 o 
  -5  12   5      428.12      399.65     84.92 o 
  -4  12   5      530.50      568.92     99.66 o 
  -3  12   5       63.87       27.83     72.98 o 
  -2  12   5      163.23      113.54     73.49 o 
  -2  12   5      194.70       69.03    167.18 o 
  -1  12   5      240.52      302.22    122.02 o 
  -1  12   5      487.02      590.64    116.06 o 
   0  12   5     1404.54     1299.05    108.07 o 
   1  12   5      410.60      348.03     92.04 o 
   2  12   5     4468.09     4864.08    171.42 o 
   2  12   5     2841.88     2973.60    218.16 o 
   3  12   5     3302.13     3386.42    115.91 o 
   4  12   5        4.64      -15.39     40.48 o 
   5  12   5     2240.49     2346.08    123.89 o 
   6  12   5      430.40      369.88     54.29 o 
   7  12   5      857.96      808.80     81.33 o 
   8  12   5       54.03       14.31     40.77 o 
   9  12   5      502.41      490.76     61.41 o 
  10  12   5      332.94      378.15     70.90 o 
  10  12   5     1596.74     1522.11    197.02 o 
  11  12   5      175.53      169.27     89.45 o 
  12  12   5      398.92      306.82     92.61 o 
  13  12   5     1799.31     2155.38    119.94 o 
  14  12   5     2089.97     2427.26    157.55 o 
  15  12   5      245.26      230.82    101.10 o 
  16  12   5     1355.38     1496.94    148.70 o 
  17  12   5       75.02       51.56    134.54 o 
  18  12   5      545.62      607.68    166.75 o 
  -6  13   5      413.61      555.26    164.23 o 
  -5  13   5      345.77      417.99    103.11 o 
  -4  13   5      171.59      159.27     86.72 o 
  -3  13   5      173.03      248.29     88.80 o 
  -2  13   5      241.64      251.74     83.20 o 
  -1  13   5     1349.82     1308.47    205.00 o 
  -1  13   5      384.81      401.95     89.52 o 
   0  13   5       23.70       57.96    109.58 o 
   0  13   5      643.45      455.74    125.55 o 
   1  13   5     2569.04     2957.28    136.69 o 
   2  13   5     5337.42     5561.86    160.71 o 
   3  13   5      748.07      708.13     97.94 o 
   4  13   5     6145.45     6086.78    164.09 o 
   5  13   5     1610.20     1341.34    111.60 o 
   5  13   5     2673.30     2681.59    209.46 o 
   6  13   5      352.12      372.90     78.74 o 
   7  13   5      266.13      191.77     51.56 o 
   8  13   5      119.15      101.68     46.95 o 
   9  13   5     1223.54     1248.65     86.72 o 
  10  13   5      996.83     1039.40     84.27 o 
  11  13   5      503.25      557.20     70.54 o 
  12  13   5      503.27      516.79     86.36 o 
  12  13   5      626.07      740.06    195.15 o 
  13  13   5      955.51      986.12    116.99 o 
  14  13   5      274.30      241.89    131.80 o 
  15  13   5     2440.01     2518.29    173.94 o 
  16  13   5       14.52      -27.25     88.66 o 
  17  13   5      981.17      936.43    149.56 o 
  -5  14   5      247.68      259.80    101.60 o 
  -4  14   5       62.92      140.43     91.61 o 
  -3  14   5        6.21       -1.58     78.59 o 
  -2  14   5        6.82        6.54     76.00 o 
  -1  14   5      610.62      751.27     88.66 o 
   0  14   5      494.58      571.94    101.10 o 
   0  14   5      814.19      815.70    213.49 o 
   1  14   5     2881.07     2892.49    240.45 o 
   1  14   5     1018.87     1003.45    115.27 o 
   2  14   5      220.32      215.50    123.25 o 
   2  14   5      929.92      905.87    133.31 o 
   3  14   5     5968.30     6344.49    176.46 o 
   4  14   5     5116.07     5234.04    160.64 o 
   5  14   5      712.27      781.76    102.39 o 
   6  14   5      683.39      470.63     69.17 o 
   7  14   5      387.19      384.12    123.39 o 
   7  14   5     1013.76     1011.21    130.51 o 
   8  14   5        4.20      -21.86     83.27 o 
   9  14   5      275.02      382.40     62.85 o 
  10  14   5        6.82      -19.20     46.45 o 
  11  14   5       91.48       95.64     54.22 o 
  12  14   5      193.05      223.41     62.49 o 
  13  14   5      174.65      175.09     63.13 o 
  14  14   5     2350.19     2269.36    209.03 o 
  14  14   5     2485.66     2665.77    274.11 o 
  15  14   5      468.99      499.03    155.32 o 
  16  14   5      230.11      378.87    150.57 o 
  17  14   5      163.18      107.86     78.88 o 
  -3  15   5      125.11      197.02     97.29 o 
  -2  15   5      259.69      392.82    102.90 o 
  -1  15   5      293.00      343.06     79.17 o 
   0  15   5      640.23      635.79     85.64 o 
   1  15   5      173.32      200.76     67.74 o 
   2  15   5     2165.71     1973.46    146.47 o 
   2  15   5     2699.37     3017.83    270.01 o 
   3  15   5     4525.24     4970.72    205.65 o 
   3  15   5     1860.52     2178.54    220.10 o 
   4  15   5     1469.55     1253.68    192.49 o 
   4  15   5     1566.19     1524.62    147.55 o 
   5  15   5     2013.33     2109.08    130.08 o 
   6  15   5      392.38      363.92     73.27 o 
   7  15   5      142.38      154.74     97.22 o 
   8  15   5      153.75      129.72     99.88 o 
   9  15   5      401.59      357.88    124.40 o 
   9  15   5      742.82      832.89    191.56 o 
  10  15   5      140.87      167.11     80.61 o 
  11  15   5     1209.28     1169.48     97.22 o 
  12  15   5      500.85      452.43     75.21 o 
  13  15   5     1612.61     1443.87    107.79 o 
  14  15   5      255.33      189.69     71.04 o 
  15  15   5      324.60      209.03    247.64 o 
  15  15   5      222.00      186.16    121.23 o 
  16  15   5       11.20       12.15    110.02 o 
  16  15   5       66.32     -111.31    238.44 o 
  -2  16   5       60.35      121.16     96.14 o 
  -1  16   5       48.06      130.94     93.55 o 
   0  16   5       42.58       77.08     68.96 o 
   1  16   5     1371.66     1511.68    114.62 o 
   2  16   5      477.51      681.31     90.60 o 
   3  16   5      468.64      429.42    100.17 o 
   3  16   5      737.41      726.90    225.35 o 
   4  16   5     1267.22     1319.12    133.24 o 
   4  16   5     1719.14     2038.82    244.91 o 
   5  16   5      136.13      179.48    134.61 o 
   5  16   5      509.32      548.57    133.60 o 
   6  16   5      155.77      133.53    102.25 o 
   7  16   5      382.88      395.12    101.39 o 
   8  16   5      987.63     1100.09    113.90 o 
   9  16   5      786.98      730.64    109.08 o 
  10  16   5      542.30      678.51    147.12 o 
  11  16   5      459.63      450.06    149.13 o 
  12  16   5     1514.60     1711.65    145.68 o 
  13  16   5      939.72      940.96     98.73 o 
  14  16   5      151.68      164.66     72.91 o 
  15  16   5       82.80       37.39     82.33 o 
   0  17   5      609.88      768.60    187.82 o 
   1  17   5      347.99      398.65    108.72 o 
   2  17   5      117.85       83.84     86.65 o 
   3  17   5      919.76     1141.15    140.86 o 
   4  17   5        1.60      -40.70     62.70 o 
   5  17   5      221.21      230.60     73.27 o 
   6  17   5      350.29      330.34    215.50 o 
   6  17   5       42.67       65.72     84.71 o 
   7  17   5      751.21      848.06    137.77 o 
   7  17   5      700.41      605.88    165.46 o 
   8  17   5      998.51     1056.08    123.46 o 
   9  17   5      128.80      112.53    105.20 o 
  10  17   5      521.08      538.94     84.49 o 
  11  17   5     1700.83     1909.25    143.31 o 
  12  17   5      885.53     1090.17    166.97 o 
  13  17   5     1285.17     1569.78    183.36 o 
  14  17   5      937.30      983.46    134.90 o 
   2  18   5      983.52     1143.59    148.05 o 
   3  18   5        0.06       14.24     85.86 o 
   4  18   5      304.77      248.29    104.19 o 
   5  18   5       69.27      -12.80     84.56 o 
   6  18   5      289.13      350.69    106.42 o 
   7  18   5      100.00       17.76     63.64 o 
   8  18   5      127.84       97.65    222.41 o 
   8  18   5       94.55       48.11    142.45 o 
   9  18   5       90.13      129.65    145.83 o 
   9  18   5      208.04      138.85    202.63 o 
  10  18   5      629.45      644.21    164.16 o 
  11  18   5      388.22      551.16    149.42 o 
  12  18   5      670.29      656.50    152.01 o 
  13  18   5      628.05      579.49    155.68 o 
   6  19   5      172.90      200.76    106.56 o 
   7  19   5       11.16      -37.61     37.97 o 
   8  19   5        3.73        3.67     89.02 o 
   9  19   5      282.98      341.41    110.45 o 
  10  19   5      421.91      342.06    178.04 o 
  10  19   5      421.91      673.04    246.85 o 
 -10 -15   6        9.54      130.87    192.28 o 
  -9 -15   6     2439.88     2231.82    286.55 o 
  -9 -15   6     1454.24     1441.64    229.96 o 
  -8 -15   6      389.93      414.25    109.87 o 
  -7 -15   6        2.51       73.85     88.52 o 
  -6 -15   6       92.39        9.28     87.15 o 
  -5 -15   6      489.28      445.60    114.98 o 
  -4 -15   6      447.72      371.75    109.37 o 
  -3 -15   6       74.50       67.95     93.12 o 
  -2 -15   6       19.62     -114.11     83.77 o 
  -1 -15   6      406.29      416.26    174.30 o 
  -1 -15   6     1216.98      907.02    306.61 o 
 -12 -14   6      803.08     2044.94    280.00 o 
 -11 -14   6      126.92       -5.32    232.11 o 
 -10 -14   6     1706.50     1753.07    260.30 o 
  -9 -14   6     1380.81     1316.53    182.28 o 
  -8 -14   6       19.85       88.37    168.33 o 
  -7 -14   6      315.57      180.27    140.72 o 
  -7 -14   6      423.75      464.01    230.24 o 
  -6 -14   6      138.61      108.51    134.54 o 
  -6 -14   6      140.18       73.42    208.02 o 
  -5 -14   6       58.49       29.41     81.47 o 
  -4 -14   6        2.34      -38.61     81.04 o 
  -3 -14   6      173.07      264.76    102.61 o 
  -2 -14   6       48.11       67.88     89.02 o 
  -1 -14   6     1794.73     1747.68    158.91 o 
   0 -14   6       27.32       86.65     93.48 o 
   1 -14   6     1123.58     1315.31    308.48 o 
   1 -14   6     1001.53     1046.52    198.68 o 
   2 -14   6      225.63      206.80    150.72 o 
   2 -14   6      225.63      355.07    289.57 o 
 -13 -13   6      853.75      935.43    132.16 o 
 -12 -13   6       31.53       54.00     85.86 o 
 -11 -13   6     1525.24     1416.19    197.45 o 
 -10 -13   6     2515.22     2085.92    258.65 o 
  -9 -13   6       46.70       27.61    206.30 o 
  -8 -13   6     1306.68     1480.98    173.15 o 
  -7 -13   6      250.98      186.24    153.95 o 
  -6 -13   6      842.50      872.00    160.35 o 
  -5 -13   6       13.40      -82.26    196.09 o 
  -5 -13   6        2.29       50.26    116.99 o 
  -4 -13   6      546.33      410.73    219.74 o 
  -4 -13   6      111.10      158.91    126.70 o 
  -3 -13   6      297.05      309.92     95.99 o 
  -2 -13   6     2063.44     1986.33    155.89 o 
  -1 -13   6       49.16       79.96     81.97 o 
   0 -13   6     3343.72     3796.42    196.09 o 
   1 -13   6      767.85      765.08    124.90 o 
   2 -13   6       69.74      113.90     94.27 o 
   3 -13   6      197.41       59.61    258.86 o 
   3 -13   6      138.68      197.17    138.28 o 
   4 -13   6       86.39      -31.93    189.11 o 
 -14 -12   6      514.80      339.32    174.59 o 
 -13 -12   6      102.24       54.86     83.99 o 
 -12 -12   6     1637.25     1697.34    148.63 o 
 -11 -12   6     1473.06     1495.50    140.36 o 
 -10 -12   6      483.21      428.27     97.15 o 
  -9 -12   6      438.14      458.19     96.35 o 
  -8 -12   6       24.26       33.58    203.71 o 
  -7 -12   6      653.90      707.70    146.69 o 
  -6 -12   6      100.06     -104.19    134.39 o 
  -5 -12   6      541.63      575.03    143.52 o 
  -4 -12   6      234.89      184.65    139.50 o 
  -3 -12   6     1343.29     1364.20    161.07 o 
  -2 -12   6       77.14       54.79     69.25 o 
  -2 -12   6       93.77       -5.75    187.96 o 
  -1 -12   6     3045.38     3159.70    131.80 o 
   0 -12   6     1373.86     1207.59    100.60 o 
   1 -12   6      274.11      257.21     71.98 o 
   2 -12   6      623.29      591.07     88.59 o 
   3 -12   6        1.99       78.02     70.68 o 
   4 -12   6       46.68        0.43     37.97 o 
   5 -12   6        9.81      180.34    157.55 o 
   5 -12   6       11.98     -163.51    258.79 o 
 -13 -11   6     1969.76     2031.20    153.74 o 
 -12 -11   6      993.48     1212.48    131.59 o 
 -11 -11   6     1144.94     1178.83     98.66 o 
 -10 -11   6     1422.51     1229.95    113.25 o 
  -9 -11   6      255.48      189.83     60.69 o 
  -8 -11   6      396.08      354.42     65.00 o 
  -7 -11   6        3.85        1.01     48.39 o 
  -6 -11   6       61.06      108.65     78.88 o 
  -6 -11   6     1027.31      921.26    150.14 o 
  -5 -11   6      841.86      801.82    103.62 o 
  -4 -11   6      918.32      907.81    106.85 o 
  -3 -11   6       55.79      -10.79     93.77 o 
  -2 -11   6     5212.29     5360.31    165.10 o 
  -1 -11   6     2577.95     2839.43    143.16 o 
   0 -11   6      881.73      925.29    104.19 o 
   0 -11   6      932.91     1068.52    212.34 o 
   1 -11   6      803.04      792.48     86.72 o 
   2 -11   6       18.72      -13.16     58.24 o 
   3 -11   6        2.84       30.85     63.64 o 
   4 -11   6      243.13      203.06     60.90 o 
   5 -11   6      245.69      358.16    107.14 o 
   6 -11   6       63.41      115.70    100.45 o 
   7 -11   6      645.41     1072.91    225.57 o 
 -14 -10   6     1438.07     1703.81    147.70 o 
 -13 -10   6     1734.81     1730.28    133.89 o 
 -12 -10   6      990.38     1038.61     95.71 o 
 -11 -10   6     1564.91     1404.04     99.66 o 
 -10 -10   6       74.53       69.75     53.14 o 
  -9 -10   6        4.33      -28.69     42.42 o 
  -8 -10   6        3.00      -20.57     44.37 o 
  -7 -10   6       92.84       78.74     49.26 o 
  -6 -10   6       10.97       -9.28     44.01 o 
  -5 -10   6      157.42      146.47     50.55 o 
  -4 -10   6        8.87      -18.55    106.92 o 
  -4 -10   6        8.22       14.31     76.36 o 
  -3 -10   6     3066.20     3444.66    132.74 o 
  -2 -10   6     3432.99     3655.20    138.56 o 
  -1 -10   6     3569.05     3782.26    141.73 o 
   0 -10   6     3060.53     3305.95    138.99 o 
   1 -10   6     3479.65     3475.51    148.70 o 
   2 -10   6      633.25      684.19     96.79 o 
   2 -10   6      779.73      863.16    199.76 o 
   3 -10   6       20.01        9.35     57.17 o 
   4 -10   6        6.62       63.64     60.98 o 
   5 -10   6        1.38      -51.99     73.06 o 
   6 -10   6      435.18      454.09    113.90 o 
   7 -10   6        5.32       14.02     92.61 o 
   8 -10   6     1772.11     1607.60    246.78 o 
   8 -10   6     1782.95     2058.81    342.06 o 
 -15  -9   6      921.07     1239.01    193.28 o 
 -14  -9   6      975.72      984.39    176.75 o 
 -14  -9   6      989.66     1419.28    254.19 o 
 -13  -9   6      194.97      136.91    116.27 o 
 -13  -9   6      197.29      368.16    216.01 o 
 -12  -9   6     2405.18     2316.81    236.21 o 
 -12  -9   6     2402.08     2621.41    153.38 o 
 -11  -9   6      477.04      357.66    178.83 o 
 -11  -9   6      358.33      348.96     88.30 o 
 -10  -9   6       83.89       46.24     52.64 o 
  -9  -9   6        3.96        2.01     45.23 o 
  -8  -9   6      137.90      132.81     50.05 o 
  -7  -9   6      102.59      102.11     47.39 o 
  -6  -9   6      585.08      617.89     65.79 o 
  -5  -9   6       20.87       30.70     42.57 o 
  -4  -9   6     3861.82     3911.69    118.14 o 
  -3  -9   6     1773.35     1673.40     88.88 o 
  -2  -9   6     2481.38     2587.54    143.45 o 
  -2  -9   6       78.14       53.57     74.14 o 
  -1  -9   6     2911.86     2997.40    124.47 o 
   0  -9   6     1930.99     2113.97    116.49 o 
   1  -9   6     1680.97     1852.52    115.05 o 
   2  -9   6     2049.86     2332.56    127.78 o 
   3  -9   6     2929.81     3316.09    146.98 o 
   4  -9   6       42.45       49.69    138.35 o 
   4  -9   6        5.23      -11.86     88.01 o 
   5  -9   6      485.75      617.10    100.52 o 
   6  -9   6       31.44       -8.20     78.16 o 
   7  -9   6     3888.02     4144.67    206.87 o 
   8  -9   6      470.84      381.32    115.62 o 
   9  -9   6      255.19      237.72    110.88 o 
 -15  -8   6      337.56      424.03    107.57 o 
 -14  -8   6      291.09      321.06    137.92 o 
 -13  -8   6     2603.84     2892.28    159.99 o 
 -13  -8   6     2610.73     2874.16    273.60 o 
 -12  -8   6      479.43      460.85     89.74 o 
 -12  -8   6      491.21      554.47    199.32 o 
 -11  -8   6       58.15      -26.46     53.71 o 
 -11  -8   6       78.85      -38.61    155.60 o 
 -10  -8   6      127.69       59.25     52.56 o 
 -10  -8   6      253.94      123.39    160.06 o 
  -9  -8   6        7.74        9.71     60.04 o 
  -9  -8   6        9.80     -206.66    137.77 o 
  -8  -8   6      186.00      247.28     47.53 o 
  -7  -8   6      865.17      961.82     73.78 o 
  -6  -8   6       14.48       -7.98     37.97 o 
  -5  -8   6     4224.09     4221.46    115.41 o 
  -4  -8   6     1154.70     1202.84     77.16 o 
  -3  -8   6     2317.63     2288.27     91.54 o 
  -2  -8   6     3884.03     4149.34    114.55 o 
  -1  -8   6      109.34      123.10     54.94 o 
  -1  -8   6     6431.00     6647.79    249.08 o 
   0  -8   6     2471.07     2523.90    116.99 o 
   1  -8   6     1541.01     1632.77    107.00 o 
   2  -8   6     4241.60     4466.08    141.94 o 
   3  -8   6      261.85      188.83     86.65 o 
   4  -8   6      962.99      981.09    107.64 o 
   5  -8   6      339.64      129.79     80.18 o 
   5  -8   6      189.40      228.16     91.97 o 
   6  -8   6     4938.36     5202.04    234.70 o 
   7  -8   6      299.37      305.17    150.50 o 
   7  -8   6      308.31      235.85    239.88 o 
   8  -8   6      919.59     1073.92    140.43 o 
   9  -8   6     1275.81     1309.48    208.53 o 
  10  -8   6       45.33      -47.75     67.95 o 
 -16  -7   6      252.90      301.36    109.01 o 
 -15  -7   6      365.07      390.59    104.77 o 
 -14  -7   6     2198.63     2563.09    235.64 o 
 -13  -7   6      620.78      587.33     81.47 o 
 -12  -7   6      274.60      308.55     67.52 o 
 -11  -7   6      231.44      260.08     74.85 o 
 -11  -7   6      271.96      174.44    116.85 o 
 -10  -7   6      103.11      129.07     62.41 o 
 -10  -7   6      961.74      788.31    162.87 o 
  -9  -7   6      448.83      418.71    145.83 o 
  -9  -7   6       28.70       36.38     44.87 o 
  -8  -7   6      167.02      181.56     48.25 o 
  -8  -7   6      289.27       91.46    130.22 o 
  -7  -7   6     2312.86     2282.51    110.95 o 
  -7  -7   6     2360.91     2291.93    178.69 o 
  -6  -7   6      636.70      744.37     57.17 o 
  -5  -7   6     2378.78     2292.44     67.38 o 
  -4  -7   6     2171.67     2119.65     59.61 o 
  -3  -7   6     9040.62     8853.58    148.85 o 
  -2  -7   6      465.07      426.83     51.48 o 
  -1  -7   6      422.92      452.29     52.71 o 
   0  -7   6     1237.65     1194.79     73.63 o 
   1  -7   6      754.26      771.62     80.61 o 
   1  -7   6     6976.29     7875.80    273.75 o 
   2  -7   6      217.14      234.20     84.35 o 
   3  -7   6      129.14      104.91     83.70 o 
   4  -7   6      817.89      915.87     97.65 o 
   5  -7   6     1642.17     1478.10    101.82 o 
   6  -7   6     1861.12     1891.20    161.72 o 
   7  -7   6      725.88      477.46    145.61 o 
   8  -7   6     2472.06     2437.69    273.89 o 
   9  -7   6      218.59      221.11    154.60 o 
   9  -7   6      322.95      200.47    244.41 o 
  10  -7   6      274.37       60.19    153.09 o 
  10  -7   6      304.85     -165.82    254.62 o 
  11  -7   6       17.10      -10.14     99.09 o 
 -16  -6   6       63.02      -31.93     93.91 o 
 -15  -6   6     1335.58     1393.61    147.19 o 
 -14  -6   6      977.68     1178.11    132.16 o 
 -13  -6   6     1029.43     1242.18    121.45 o 
 -12  -6   6      945.02      943.62     87.22 o 
 -11  -6   6       18.95      -46.45     47.39 o 
 -10  -6   6        8.22       11.72     41.35 o 
 -10  -6   6      554.55      454.16    176.82 o 
  -9  -6   6      245.89      301.07     66.30 o 
  -9  -6   6     1341.30     1266.12    157.33 o 
  -8  -6   6      359.67      390.88     77.23 o 
  -7  -6   6     3370.13     2939.30     86.22 o 
  -6  -6   6      942.95     1103.76     77.30 o 
  -6  -6   6     7412.55     7677.63    177.18 o 
  -5  -6   6     4022.96     4290.42    128.42 o 
  -5  -6   6     4137.52     4125.75    198.82 o 
  -4  -6   6    16866.60    17295.63    141.37 o 
  -3  -6   6     1600.39     1721.50     74.06 o 
  -2  -6   6     1260.02     1257.13     66.08 o 
  -1  -6   6     1109.82     1144.53     65.07 o 
   0  -6   6        3.26        6.54     29.63 o 
   1  -6   6       48.27       29.63     33.15 o 
   2  -6   6      246.61      283.81     35.95 o 
   2  -6   6     2232.08     2427.76    193.21 o 
   3  -6   6        9.75      -41.20     27.47 o 
   3  -6   6       60.26      -15.10    157.04 o 
   4  -6   6     1289.97     1378.73     77.44 o 
   5  -6   6      952.86      923.42     71.12 o 
   6  -6   6     1384.85     1078.59     69.68 o 
   7  -6   6     2625.98     2786.65    127.20 o 
   8  -6   6      345.63      268.43    101.24 o 
   9  -6   6     1110.12     1158.05    131.37 o 
  10  -6   6       83.01       15.53    138.85 o 
  10  -6   6      225.21      196.73    226.50 o 
  11  -6   6      411.91      176.89    255.99 o 
  11  -6   6       33.54       40.34    150.07 o 
  12  -6   6        5.78        4.17    162.22 o 
  12  -6   6       32.57     -198.82    273.17 o 
 -16  -5   6     1468.81     1830.15    173.01 o 
 -15  -5   6      259.30      312.50    104.70 o 
 -14  -5   6     1119.31     1179.69    133.39 o 
 -13  -5   6      793.01      815.77    107.07 o 
 -12  -5   6        4.82      -21.57     52.42 o 
 -11  -5   6      749.37      839.72     79.24 o 
 -10  -5   6      296.35      381.53     60.69 o 
  -9  -5   6      428.55      418.78     47.60 o 
  -8  -5   6        2.08       26.32     33.87 o 
  -7  -5   6    11532.36    12007.88    167.54 o 
  -6  -5   6      877.03      777.09     57.09 o 
  -5  -5   6    11613.51    12520.07    135.90 o 
  -4  -5   6     3515.66     3862.72     78.95 o 
  -4  -5   6    10253.61    11034.85    278.13 o 
  -3  -5   6     4175.51     4199.24    117.28 o 
  -3  -5   6     4335.08     4291.35     86.00 o 
  -2  -5   6     2622.14     2448.98     77.44 o 
  -1  -5   6     1132.91     1392.03     63.92 o 
   0  -5   6     1428.98     1541.38     67.23 o 
   1  -5   6       51.46       46.16     29.84 o 
   2  -5   6       12.71      -16.54     20.21 o 
   3  -5   6      611.59      694.61     48.82 o 
   4  -5   6     1232.94      117.06    120.95 o 
   4  -5   6     1185.09     1295.53     63.42 o 
   5  -5   6     1866.75     2032.35    108.29 o 
   5  -5   6     1425.11     1338.10    109.66 o 
   6  -5   6     5335.98     4229.59     75.14 o 
   7  -5   6      724.76      657.15     96.57 o 
   8  -5   6     1143.28     1177.32    103.54 o 
   9  -5   6      815.77      891.35    109.30 o 
  10  -5   6      619.11      711.37    120.73 o 
  11  -5   6       79.46       55.30    125.04 o 
  12  -5   6       16.87     -107.14    140.65 o 
  12  -5   6      166.37      -77.95    160.71 o 
  13  -5   6        6.43       43.93     99.73 o 
  13  -5   6      690.18      690.51    281.22 o 
 -16  -4   6      940.77     1019.70    147.19 o 
 -15  -4   6     1710.96     2159.12    167.90 o 
 -14  -4   6      457.50      375.78    102.03 o 
 -13  -4   6        4.17       29.98     73.27 o 
 -12  -4   6      235.93      196.95     75.50 o 
 -11  -4   6      291.32      298.77     73.78 o 
 -10  -4   6        4.93       30.49     31.78 o 
  -9  -4   6      341.61      377.72     53.79 o 
  -8  -4   6      487.45      546.99     54.00 o 
  -7  -4   6      420.94      356.65     51.92 o 
  -7  -4   6      548.86      364.35    122.60 o 
  -6  -4   6     9663.04    10249.13    164.23 o 
  -6  -4   6    17535.92    17823.93    333.43 o 
  -5  -4   6     9737.20    10183.05    135.61 o 
  -5  -4   6     4117.87     4385.77    181.06 o 
  -4  -4   6    14978.14    16268.60    139.57 o 
  -3  -4   6     8031.52     8675.03     96.64 o 
  -2  -4   6      479.63      528.22     71.62 o 
  -2  -4   6     1230.86     1391.67     88.80 o 
  -1  -4   6       96.26      146.62     30.06 o 
   0  -4   6        9.29       26.82     24.74 o 
   1  -4   6       47.78       38.33     22.00 o 
   2  -4   6     1170.21     1235.92     45.88 o 
   3  -4   6     3019.21     3233.04     67.09 o 
   4  -4   6     1154.96     1133.10     52.28 o 
   5  -4   6     6266.98     6164.65    101.17 o 
   6  -4   6      207.79      165.74     43.00 o 
   6  -4   6      431.04      530.24    205.72 o 
   7  -4   6     1972.47     1904.79    113.18 o 
   8  -4   6     1639.26     1592.00    114.19 o 
   9  -4   6     1102.90     1266.98    113.40 o 
  10  -4   6     1065.26     1169.62    115.41 o 
  11  -4   6      986.00     1075.21    122.10 o 
  12  -4   6      531.69      445.53    122.96 o 
  13  -4   6      778.42      853.45    144.96 o 
  14  -4   6       12.24      735.67    261.95 o 
  14  -4   6       12.24      -21.72    162.65 o 
 -15  -3   6      994.14     1021.14    138.35 o 
 -14  -3   6       70.62       95.78     85.42 o 
 -13  -3   6       92.21      139.57     80.46 o 
 -12  -3   6       56.66       39.84     54.36 o 
 -11  -3   6      430.96      351.26     64.21 o 
 -10  -3   6        8.79       13.52     44.58 o 
  -9  -3   6        3.99        5.18     30.49 o 
  -8  -3   6       43.09       41.63     37.53 o 
  -7  -3   6     6469.21     6014.22     99.52 o 
  -6  -3   6      955.76      992.45     56.30 o 
  -5  -3   6     4556.74     4845.17    108.07 o 
  -5  -3   6     4754.35      440.50     79.74 o 
  -4  -3   6     3215.76     3489.31     75.50 o 
  -4  -3   6     4232.81       50.48     41.85 o 
  -3  -3   6       38.66        4.60     24.81 o 
  -3  -3   6       34.97       33.15     47.10 o 
  -2  -3   6      386.13      325.66     25.60 o 
  -1  -3   6      740.32      796.79     70.68 o 
  -1  -3   6       12.47       13.73     14.17 o 
   0  -3   6        8.04       19.63     21.57 o 
   0  -3   6      144.57       60.98     78.02 o 
   1  -3   6       31.74       68.24     24.88 o 
   2  -3   6      817.77      958.08     37.39 o 
   3  -3   6      491.50      592.79     35.59 o 
   4  -3   6     7318.80     7620.75     97.00 o 
   5  -3   6      241.14      200.11     30.42 o 
   6  -3   6     1156.74     1172.57     54.36 o 
   7  -3   6     2285.24     2176.52     68.17 o 
   8  -3   6      684.20      698.85    225.14 o 
   8  -3   6       85.59       73.27     53.57 o 
   9  -3   6     1005.09     1354.85    118.07 o 
  10  -3   6      132.14      110.81     99.95 o 
  11  -3   6     3335.90     3952.75    158.62 o 
  12  -3   6      794.21      818.22    118.07 o 
  13  -3   6      892.73     1008.12    130.51 o 
  14  -3   6      757.47      866.11    143.02 o 
 -15  -2   6        0.07       21.86     91.68 o 
 -14  -2   6      161.23      198.75    127.92 o 
 -13  -2   6        4.87       -8.99     65.79 o 
 -12  -2   6      115.35       51.92     71.26 o 
 -11  -2   6      417.19      491.62     84.06 o 
 -10  -2   6       29.19      -24.81     43.65 o 
  -9  -2   6      123.55       75.00     32.72 o 
  -8  -2   6     7177.45     7163.21    110.23 o 
  -7  -2   6     1136.49     1208.45     68.67 o 
  -6  -2   6     5364.94     5296.60     86.86 o 
  -5  -2   6     4720.06     4985.03     79.82 o 
  -4  -2   6      810.17      983.10     41.71 o 
  -3  -2   6      765.47      814.70     41.13 o 
  -3  -2   6      836.70      869.78     94.56 o 
  -2  -2   6     2734.64     3003.30     84.99 o 
  -2  -2   6     3171.44     3516.85     77.59 o 
  -1  -2   6     1870.33     2167.61     42.86 o 
   0  -2   6     1302.32     1640.11     76.22 o 
   0  -2   6      856.79     1055.29     82.19 o 
   1  -2   6      104.78      147.84     54.58 o 
   1  -2   6       11.22       18.84     36.89 o 
   2  -2   6      142.94      106.56     66.94 o 
   2  -2   6       73.98       53.57     30.85 o 
   3  -2   6    17276.22    18897.49    222.62 o 
   3  -2   6    16918.20    18816.16    166.53 o 
   4  -2   6     2199.97     2388.14     56.81 o 
   5  -2   6     1750.00     1695.19     52.92 o 
   6  -2   6     5713.50     5985.10     89.74 o 
   7  -2   6       87.18       62.99     16.39 o 
   8  -2   6       70.23       68.31     44.51 o 
   9  -2   6      270.50      257.78     58.24 o 
  10  -2   6     3420.53     3739.69    188.11 o 
  10  -2   6      325.22      274.54    105.20 o 
  11  -2   6      643.34      552.38    114.62 o 
  12  -2   6     1224.91     1094.27    126.99 o 
  13  -2   6     1948.84     2240.52    147.34 o 
  14  -2   6     2338.50     2385.27    156.47 o 
  15  -2   6      463.66      389.59    130.29 o 
 -15  -1   6      215.46      275.47    107.21 o 
 -14  -1   6      110.31      154.02     95.71 o 
 -13  -1   6       51.90       24.16     80.61 o 
 -12  -1   6      234.27      289.13     80.03 o 
 -11  -1   6      107.33       68.60     31.64 o 
 -10  -1   6       61.64       67.88     60.40 o 
  -9  -1   6     1299.86     1388.94     82.98 o 
  -8  -1   6      362.36      308.19     37.39 o 
  -7  -1   6     4185.89     4135.60     79.46 o 
  -6  -1   6     6571.77     6944.18    123.75 o 
  -5  -1   6      481.25      555.40     35.59 o 
  -4  -1   6     4150.58     4375.12     68.10 o 
  -3  -1   6     2644.42     2827.13     54.07 o 
  -2  -1   6       22.57       70.97     18.70 o 
  -2  -1   6      246.87      298.27     79.02 o 
  -1  -1   6      375.46      364.49     76.72 o 
  -1  -1   6       11.25       10.79     16.39 o 
   0  -1   6      307.43      317.32     36.89 o 
   0  -1   6     1147.30     1196.23     46.60 o 
   1  -1   6       69.18       62.49     65.15 o 
   1  -1   6       48.81       32.00     15.10 o 
   2  -1   6     3768.28     4316.88     99.88 o 
   2  -1   6     3582.96     3659.59     69.68 o 
   3  -1   6     2060.32     2442.50     97.43 o 
   3  -1   6     2016.67     2470.62     89.09 o 
   4  -1   6     3487.07     3443.22    110.52 o 
   4  -1   6     3926.06     3891.41     83.48 o 
   5  -1   6     7905.98     8255.82    107.86 o 
   5  -1   6    12425.45    13094.67    234.99 o 
   6  -1   6      325.85      384.41     31.64 o 
   7  -1   6      742.64      740.34     74.57 o 
   8  -1   6      220.78      204.64     48.54 o 
   9  -1   6      119.90      163.66     50.41 o 
  10  -1   6       53.22      114.62     52.92 o 
  11  -1   6      870.16      878.69     87.73 o 
  12  -1   6     2127.96     2424.96    189.98 o 
  12  -1   6      619.33      644.42    136.41 o 
  13  -1   6     4319.15     4287.11    179.69 o 
  14  -1   6      898.30     1065.29    137.12 o 
  15  -1   6      710.14      531.82    129.57 o 
 -15   0   6      389.50      349.82    114.47 o 
 -14   0   6        0.35       32.93     88.88 o 
 -13   0   6       15.69      -15.96     78.38 o 
 -12   0   6      161.34      107.93     77.23 o 
 -11   0   6       90.29       46.88     54.72 o 
 -10   0   6      146.63      117.57     52.28 o 
  -8   0   6     2258.37     2121.73    109.66 o 
  -7   0   6     5307.20     5528.50     86.57 o 
  -6   0   6       49.59       64.36     33.22 o 
  -5   0   6     1287.40     1337.45     42.71 o 
  -4   0   6      998.84     1085.93     37.10 o 
  -3   0   6     1238.87     1440.35     39.55 o 
  -2   0   6      206.51      159.34     18.84 o 
  -1   0   6      835.41      905.23     32.93 o 
   0   0   6     1290.95     1265.76     92.97 o 
   0   0   6      663.54      564.46     31.49 o 
   1   0   6    10186.73    10609.16    135.69 o 
   1   0   6    10885.07    11433.71    118.21 o 
   2   0   6      673.18      786.72     63.06 o 
   2   0   6      435.77      557.34     38.25 o 
   3   0   6     7570.70     8111.87     95.06 o 
   3   0   6     7422.69     7429.05    179.12 o 
   4   0   6    18358.18    18500.64    295.61 o 
   4   0   6    26811.95    30705.75    230.60 o 
   5   0   6    16005.32    19637.33    216.58 o 
   6   0   6      855.65     1239.37    120.30 o 
   6   0   6      949.58     1110.09     86.43 o 
   7   0   6     2703.39     3018.11    123.61 o 
   7   0   6       57.39       62.77     56.45 o 
   8   0   6        6.64       30.70     22.22 o 
   9   0   6        8.08       -2.44     40.91 o 
  10   0   6        1.75      -23.37     45.09 o 
  11   0   6      693.27      695.76     80.61 o 
  12   0   6     2030.35     2110.66    116.06 o 
  13   0   6      214.26      183.29     67.88 o 
  14   0   6     2233.31     2406.55    210.90 o 
  14   0   6     2234.36     2217.01    210.54 o 
  15   0   6     1907.63     1935.42    160.42 o 
  16   0   6      103.92      -84.13    131.16 o 
 -14   1   6        8.11      -66.08     85.93 o 
 -13   1   6       23.68       28.91     82.48 o 
 -12   1   6        9.63      -29.41     72.05 o 
 -11   1   6      264.58      304.59     83.27 o 
 -10   1   6     1145.62     1138.85     89.88 o 
  -9   1   6     1406.26     1283.67     87.80 o 
  -8   1   6     5618.12     5840.14    167.76 o 
  -7   1   6       33.73       40.41     35.88 o 
  -6   1   6     5221.84     5992.79     81.04 o 
  -5   1   6       24.56       36.10     29.19 o 
  -4   1   6       97.45      147.55     31.06 o 
  -3   1   6       49.85       53.21     22.94 o 
  -2   1   6     3668.27     3827.06     51.05 o 
  -1   1   6      929.85      791.76     30.42 o 
   0   1   6     5874.10     5899.32     65.07 o 
   1   1   6      582.76      620.41     29.05 o 
   2   1   6     8205.98     8983.01     81.25 o 
   3   1   6    12651.91    13529.34    101.53 o 
   4   1   6    13665.84    15678.76    162.00 o 
   4   1   6      614.01      704.25     79.46 o 
   5   1   6       12.17       45.16     38.54 o 
   6   1   6     7685.26     9171.98    136.33 o 
   7   1   6     3993.63     4716.97    112.25 o 
   8   1   6     1038.24     1117.06    102.18 o 
   8   1   6      560.02      124.61     51.27 o 
   9   1   6      218.12      223.63     76.36 o 
   9   1   6     1765.24     1909.97    127.71 o 
  10   1   6      985.09     1095.49     82.98 o 
  11   1   6     2695.61     2860.49    118.79 o 
  12   1   6      315.19      286.19     65.65 o 
  13   1   6     1664.20     1614.87    109.08 o 
  14   1   6     2369.48     2280.14    129.43 o 
  15   1   6      229.52       72.98     89.16 o 
  15   1   6      234.19       33.00    229.67 o 
  16   1   6      227.14      179.62    116.42 o 
  16   1   6      321.10        0.00    193.50 o 
 -14   2   6        3.23        5.61     92.47 o 
 -13   2   6        4.77      -30.49     81.69 o 
 -12   2   6      500.48      447.04     99.16 o 
 -11   2   6      307.48      355.79     88.44 o 
 -10   2   6     2583.26     2600.77    119.58 o 
  -9   2   6     4814.09     4945.99    139.71 o 
  -8   2   6        0.19      -13.01     43.86 o 
  -7   2   6     4036.67     4609.39    211.55 o 
  -7   2   6     6219.31     6104.39    259.80 o 
  -6   2   6     1319.76     1290.86     71.12 o 
  -5   2   6     1836.86     1498.38    163.87 o 
  -5   2   6       27.90       28.69     34.95 o 
  -4   2   6       20.92       31.42     18.70 o 
  -3   2   6      690.63      744.80     57.96 o 
  -2   2   6      265.58      263.54     30.49 o 
  -1   2   6      316.12      263.25     18.41 o 
   0   2   6      142.14      134.54     17.11 o 
   1   2   6     8585.93     9251.50     89.16 o 
   2   2   6    11567.78    12469.37     94.34 o 
   3   2   6      142.85      213.85     21.28 o 
   4   2   6      464.43      441.22     29.19 o 
   5   2   6     2165.72     2237.00     81.25 o 
   5   2   6       71.03       77.80     46.09 o 
   6   2   6     9884.48    11616.21    186.67 o 
   7   2   6      819.26     1001.36     67.09 o 
   8   2   6     3912.50     4294.73    111.60 o 
   9   2   6      863.67      725.96     36.38 o 
  10   2   6     4228.84     4566.90    138.35 o 
  11   2   6      772.69      998.13    105.99 o 
  12   2   6     1490.68     1744.73    146.11 o 
  12   2   6     1376.82     1570.28    205.36 o 
  13   2   6     2644.26     2408.57    120.73 o 
  14   2   6       67.95       21.79     60.90 o 
  15   2   6      223.80      172.29     75.36 o 
  16   2   6       10.40      -27.61     66.51 o 
  17   2   6       87.23      -72.12    212.84 o 
  17   2   6       87.23       99.01    112.53 o 
 -14   3   6       55.97      -30.92     94.70 o 
 -13   3   6       84.91       98.22     92.69 o 
 -12   3   6        3.71      -34.30     75.93 o 
 -11   3   6      688.20      642.48    104.48 o 
 -10   3   6     3691.66     3618.03    136.69 o 
  -9   3   6      428.59      392.39     68.96 o 
  -8   3   6     6701.70     6438.11    151.65 o 
  -7   3   6      845.07      769.32     71.98 o 
  -6   3   6       20.56       -4.67     48.75 o 
  -6   3   6      267.92      209.39    113.32 o 
  -5   3   6      151.48      176.03    110.81 o 
  -5   3   6       81.53       77.59     78.31 o 
  -4   3   6      951.12     1227.87    100.52 o 
  -3   3   6      204.60      344.86     73.63 o 
  -3   3   6      202.51      225.86     58.82 o 
  -2   3   6      347.00      326.17     46.09 o 
  -1   3   6      197.08      185.09     18.26 o 
   0   3   6     6159.26     6319.46     67.95 o 
   1   3   6     6429.21     6226.20     73.56 o 
   2   3   6    12568.87    13097.62     96.28 o 
   3   3   6     1702.93     1747.25     43.00 o 
   4   3   6        6.52        9.92     15.53 o 
   5   3   6      184.11      193.21     22.08 o 
   6   3   6       11.65       17.40     21.28 o 
   7   3   6     3054.96     3582.65    126.34 o 
   8   3   6      723.39      958.22     93.48 o 
   9   3   6     3561.15     3706.33    109.66 o 
  10   3   6     4021.49     3710.42    112.75 o 
  11   3   6     6184.19     6034.21    152.37 o 
  12   3   6     3197.11     3339.39    136.62 o 
  13   3   6      405.18      235.42    104.91 o 
  14   3   6      404.14      496.22    133.75 o 
  14   3   6      321.03      249.30    147.34 o 
  15   3   6      299.40      449.13    204.36 o 
  15   3   6       15.58       36.31     90.96 o 
  16   3   6       19.90      -42.71     66.08 o 
  17   3   6        6.99      -73.49     71.62 o 
 -13   4   6        0.17      -18.41     92.04 o 
 -12   4   6      512.06      569.42    113.18 o 
 -11   4   6      922.97      777.30    113.97 o 
 -10   4   6        2.02      -51.63     66.66 o 
  -9   4   6     1740.27     1524.48    103.33 o 
  -8   4   6     1864.19     1818.86    101.53 o 
  -7   4   6       80.44       85.78     48.75 o 
  -6   4   6        3.60       20.92     22.08 o 
  -5   4   6      151.14      126.34     37.46 o 
  -4   4   6       26.60       62.13     79.24 o 
  -4   4   6     2088.85     2024.30    150.64 o 
  -3   4   6     2273.01     2229.02    114.33 o 
  -2   4   6     8150.68     7914.84    154.02 o 
  -2   4   6     2082.26     2293.95    122.10 o 
  -1   4   6    11256.37    11521.00    103.76 o 
  -1   4   6    13014.65    13128.46    213.70 o 
   0   4   6    17750.79    18146.43    110.30 o 
   1   4   6     4844.99     5092.39     60.83 o 
   2   4   6     7410.61     7102.88     77.08 o 
   3   4   6      411.24      417.27     25.81 o 
   4   4   6     1108.50     1163.87     39.19 o 
   5   4   6       20.83       34.95     17.98 o 
   6   4   6      125.33      172.22     24.45 o 
   7   4   6       17.57       24.23     19.13 o 
   8   4   6     1979.66     2282.66     97.58 o 
   8   4   6     2081.12     2351.90    184.73 o 
   9   4   6      362.49      567.70     95.71 o 
  10   4   6     2927.98     1588.55     81.83 o 
  11   4   6     3748.65     3819.94    124.76 o 
  12   4   6     2081.88     2288.19    112.82 o 
  13   4   6     2858.34     2847.98    127.20 o 
  14   4   6      633.11      735.81    110.23 o 
  15   4   6      463.60      420.29    116.99 o 
  16   4   6       28.37      -41.13    143.09 o 
  16   4   6        8.61      -72.91    149.56 o 
  17   4   6      386.22      566.62    234.77 o 
  17   4   6      150.59      126.77    111.24 o 
 -13   5   6      206.86       61.12    101.82 o 
 -12   5   6      597.15      532.54    115.27 o 
 -11   5   6        0.14      -53.50     76.22 o 
 -10   5   6     2006.34     1949.37    145.18 o 
  -9   5   6     1054.04     1019.56     93.84 o 
  -8   5   6       53.61       47.39     43.72 o 
  -7   5   6        2.60       -0.50     37.46 o 
  -6   5   6      586.59      509.02     65.15 o 
  -5   5   6      879.60      850.72     69.39 o 
  -4   5   6       18.68       45.80     35.09 o 
  -4   5   6     1460.91     1109.15     76.65 o 
  -3   5   6     6627.69     6496.21     95.71 o 
  -3   5   6      780.19      983.60    128.93 o 
  -2   5   6     4858.19     5259.14     97.07 o 
  -2   5   6     4755.51     4602.06    203.28 o 
  -1   5   6    38270.14    39631.31    229.60 o 
   0   5   6     5422.60     5149.34    114.26 o 
   0   5   6      433.67      603.65     39.69 o 
   1   5   6     2585.32     2314.58     61.34 o 
   1   5   6     2378.26     2115.12     82.91 o 
   2   5   6     4923.71     4949.87    118.00 o 
   2   5   6      855.50      849.28     37.75 o 
   3   5   6     5021.04     5119.93     71.62 o 
   3   5   6     5608.54     5816.05    142.09 o 
   4   5   6      470.03      522.54     29.70 o 
   5   5   6      321.74      377.22     27.83 o 
   6   5   6     1434.94     1651.90     49.40 o 
   7   5   6      715.89      816.42     41.99 o 
   8   5   6      196.37      189.47     27.25 o 
   9   5   6     6266.12     6316.52     95.56 o 
  10   5   6    12052.19    12383.66    235.92 o 
  11   5   6     1354.99      864.45     54.72 o 
  12   5   6     2786.99     2873.08    153.52 o 
  13   5   6     3084.33     3191.48    162.44 o 
  14   5   6      303.51      194.07    102.54 o 
  15   5   6      170.49       52.92     92.33 o 
  16   5   6     1252.50     1271.37    132.45 o 
  17   5   6     1136.37     1285.54    150.21 o 
  18   5   6      203.81        8.27    153.59 o 
 -12   6   6      146.51      143.67    101.68 o 
 -11   6   6     1791.94     1705.11    152.23 o 
 -10   6   6     1389.10     1352.77    132.38 o 
  -9   6   6        0.57      -13.59     34.30 o 
  -8   6   6        0.62      -23.87     53.71 o 
  -7   6   6       69.01       25.10     51.20 o 
  -6   6   6       10.23       58.82     47.75 o 
  -5   6   6        5.88       -9.56     43.07 o 
  -4   6   6       51.84       68.17     27.90 o 
  -3   6   6     1447.89     1314.80     95.49 o 
  -3   6   6     1334.15     1174.73     67.88 o 
  -2   6   6     4909.67     4691.29    104.84 o 
  -2   6   6     9072.34     9105.25    175.45 o 
  -1   6   6     5398.13     5150.56     91.18 o 
  -1   6   6      125.08      146.69     83.77 o 
   0   6   6     8345.71     8055.13    170.85 o 
   1   6   6    12859.52    13584.42    144.03 o 
   2   6   6     1733.27     1664.48     51.20 o 
   2   6   6     1706.96     1739.91    105.49 o 
   3   6   6      263.30      222.48     32.57 o 
   3   6   6      146.88      110.52     22.51 o 
   4   6   6      998.82     1051.55     37.61 o 
   4   6   6     1036.62      973.32     84.49 o 
   5   6   6     1666.54     1845.33    106.85 o 
   5   6   6      698.03      808.01     40.77 o 
   6   6   6        4.22        1.87     18.41 o 
   7   6   6       19.24       25.38     20.57 o 
   8   6   6     4297.51     3836.55     75.14 o 
   9   6   6    10851.29    10823.95    120.37 o 
  10   6   6       80.12       96.28     32.43 o 
  11   6   6     3748.87     3849.63    245.20 o 
  11   6   6     3741.57     3627.66    138.78 o 
  12   6   6      725.74      458.26     72.41 o 
  13   6   6     1572.94     1676.85    142.88 o 
  14   6   6       69.03      -13.01    109.94 o 
  15   6   6      952.67     1041.70    133.46 o 
  16   6   6     2462.46     2734.44    177.82 o 
  17   6   6       22.25     -190.91    127.27 o 
  18   6   6     1498.73     1890.41    203.35 o 
 -11   7   6     1102.30     1081.18    199.25 o 
 -10   7   6      156.79      161.57     91.75 o 
  -9   7   6     1269.82     1122.67    126.48 o 
  -8   7   6       15.46       39.26     59.03 o 
  -7   7   6       65.44      127.13     58.10 o 
  -6   7   6      279.55      297.76     61.34 o 
  -5   7   6       12.19       20.21     46.52 o 
  -4   7   6     1804.22     1656.79     66.73 o 
  -3   7   6      931.69      948.01     55.15 o 
  -2   7   6      443.89      478.39     51.84 o 
  -2   7   6     1886.03     1683.18    115.91 o 
  -1   7   6     3523.21     3108.14     88.52 o 
  -1   7   6     3616.94     3489.03    135.04 o 
   0   7   6     8251.78     8901.68    126.48 o 
   0   7   6    13841.38    15213.02    247.07 o 
   1   7   6     2234.21     2252.82     82.84 o 
   1   7   6     1954.51     1880.56    149.13 o 
   2   7   6     1959.60     2058.45     54.36 o 
   3   7   6     1100.32     1138.06     77.66 o 
   3   7   6     1100.11     1213.41     99.45 o 
   4   7   6      870.41      837.92     71.69 o 
   4   7   6      607.84      581.86     79.53 o 
   5   7   6     3975.05     4102.82    115.41 o 
   5   7   6     1211.59     1487.88    109.37 o 
   6   7   6     1900.65     2013.87     58.39 o 
   6   7   6       55.33      100.38     48.82 o 
   7   7   6     4785.94     4769.96     94.34 o 
   7   7   6     4500.83     4714.45    183.36 o 
   8   7   6     9139.73     8837.18    109.15 o 
   9   7   6      157.53      183.00     32.07 o 
  10   7   6     7523.66     7365.12    110.16 o 
  11   7   6     1167.27     1155.82     77.73 o 
  12   7   6      947.17      414.04     92.76 o 
  13   7   6      134.05      283.45    212.34 o 
  13   7   6       13.02       91.97     74.78 o 
  14   7   6     1465.11     1731.64    161.86 o 
  15   7   6     2625.56     3164.59    190.34 o 
  16   7   6      794.51      802.97    148.85 o 
  17   7   6     1496.76     1692.52    169.55 o 
  18   7   6     1341.35     1171.85    167.11 o 
 -11   8   6      142.89       -2.52     98.94 o 
 -10   8   6      593.15      398.43    111.67 o 
  -9   8   6       13.43      -63.21     76.58 o 
  -8   8   6      493.77      400.52     77.51 o 
  -7   8   6       57.15       44.22     58.96 o 
  -6   8   6      492.65      429.14     69.75 o 
  -5   8   6        5.55       26.17     48.32 o 
  -4   8   6     2709.03     2694.90    108.43 o 
  -3   8   6       51.12        9.64     31.85 o 
  -2   8   6     5167.06     5038.17     98.01 o 
  -1   8   6     3935.24     4048.02     85.57 o 
   0   8   6      298.01      251.17     33.72 o 
   1   8   6     1778.92     1696.55     67.02 o 
   1   8   6     1780.44     1884.30    124.04 o 
   2   8   6      183.37      154.81     35.67 o 
   2   8   6      333.74      278.42     97.72 o 
   3   8   6      142.55       90.46     51.20 o 
   4   8   6      625.77      569.50     46.74 o 
   5   8   6      824.49      948.44     67.09 o 
   6   8   6     2582.83     2712.22     89.38 o 
   7   8   6     7816.23     7665.98     94.70 o 
   8   8   6     1070.50     1121.09     69.10 o 
   8   8   6     1003.79     1178.76    121.67 o 
   9   8   6     6997.42     6647.00    124.97 o 
   9   8   6     6899.81     6983.80    243.69 o 
  10   8   6     2215.77     2102.03     72.27 o 
  11   8   6     1585.50     1564.68     67.30 o 
  12   8   6      162.28      195.44     50.55 o 
  13   8   6     1927.66     2077.73    131.23 o 
  14   8   6     2894.57     2960.44    191.56 o 
  14   8   6       12.63      -47.60     72.27 o 
  15   8   6       57.59       14.96     88.23 o 
  15   8   6      102.81     -270.94    232.76 o 
  16   8   6     1521.16     1756.88    184.37 o 
  17   8   6     2200.65     2283.09    197.67 o 
  18   8   6      429.82      591.14    196.38 o 
 -10   9   6       10.81     -102.32     92.83 o 
  -9   9   6       63.12      -31.93     87.65 o 
  -8   9   6      106.84       28.69     81.61 o 
  -7   9   6       63.97      -18.19     59.97 o 
  -6   9   6      597.06      608.40     98.37 o 
  -6   9   6     1716.81     1766.66    224.92 o 
  -5   9   6      878.81      847.48     82.48 o 
  -4   9   6      736.29      671.96     75.79 o 
  -3   9   6     5706.76     5665.19    114.98 o 
  -2   9   6     4438.45     4384.54     99.81 o 
  -1   9   6     1967.86     1944.99     71.55 o 
   0   9   6     2598.33     2534.83     74.49 o 
   1   9   6       26.76       64.79     28.33 o 
   2   9   6      923.22      937.94     58.60 o 
   3   9   6      706.60      743.58     55.51 o 
   4   9   6     1373.48     1347.74     88.44 o 
   4   9   6     1213.43     1016.54    128.71 o 
   5   9   6     1309.21     1242.39     72.70 o 
   6   9   6     3005.96     2996.76     96.57 o 
   7   9   6      640.74      649.17     66.66 o 
   8   9   6     6096.22     6015.37     90.82 o 
   9   9   6     8829.41     9037.94    122.53 o 
  10   9   6     2938.76     2886.38     89.38 o 
  11   9   6      616.80      564.46     81.47 o 
  11   9   6      486.63      553.46    114.83 o 
  12   9   6      302.44      379.88     58.96 o 
  13   9   6      184.55      241.53     56.23 o 
  14   9   6        9.37       -1.22     17.83 o 
  15   9   6      128.90      111.96     70.18 o 
  16   9   6      123.55      131.16    105.63 o 
  16   9   6     1459.59     1210.47    238.94 o 
  17   9   6      859.03      815.56    167.25 o 
  17   9   6      980.78      914.79    229.52 o 
  18   9   6      522.28      592.00    164.09 o 
  -9  10   6       16.78      -66.30     92.04 o 
  -8  10   6       37.16        4.53     89.95 o 
  -7  10   6       16.17       25.38     67.16 o 
  -6  10   6       59.09       68.96     64.07 o 
  -5  10   6      319.76      155.60    189.54 o 
  -5  10   6      301.18      256.27     87.01 o 
  -4  10   6     1790.95     1924.49    215.43 o 
  -4  10   6     1657.70     1583.66    130.87 o 
  -3  10   6     1070.16     1015.53     70.68 o 
  -2  10   6      131.07      190.05     44.29 o 
  -1  10   6     3434.86     3310.20     93.48 o 
   0  10   6      436.84      496.08     49.69 o 
   1  10   6      406.73      374.27     43.93 o 
   2  10   6      989.11     1012.94     56.09 o 
   3  10   6     1221.54     1136.19     93.12 o 
   4  10   6      868.11      773.28     60.40 o 
   5  10   6      832.82      671.24     69.25 o 
   5  10   6      837.95      969.94    144.10 o 
   6  10   6       43.34       -1.15     71.91 o 
   6  10   6      406.05      424.82     83.99 o 
   7  10   6     5161.74     5343.27    129.00 o 
   8  10   6     7613.98     7753.77    150.43 o 
   9  10   6     2962.72     3047.67    106.06 o 
  10  10   6     3209.03     3253.75    110.66 o 
  11  10   6     6667.16     7080.73    153.23 o 
  12  10   6     2164.10     2336.30    108.43 o 
  13  10   6     1212.81     1378.30    136.77 o 
  14  10   6      698.37      861.58    104.77 o 
  15  10   6       32.94      -23.51     38.25 o 
  16  10   6      314.69      262.39     86.22 o 
  17  10   6       72.24       92.33     83.48 o 
  18  10   6     2470.64     2746.16    257.78 o 
  18  10   6     2770.74     3041.05    318.18 o 
  -8  11   6        0.30      -83.99     93.98 o 
  -7  11   6       45.43      -11.86     91.18 o 
  -6  11   6        2.33       41.71     68.81 o 
  -5  11   6     1334.01     1211.76    105.70 o 
  -4  11   6     2846.85     2568.56    159.63 o 
  -4  11   6     2952.65     2991.58    254.26 o 
  -3  11   6       44.26       49.40     76.94 o 
  -3  11   6       49.38      -56.52    164.09 o 
  -2  11   6     2108.51     2075.78    108.22 o 
  -2  11   6     2857.16     3207.30    234.20 o 
  -1  11   6       76.54       33.65     41.56 o 
   0  11   6      353.75      335.15     51.05 o 
   1  11   6      590.22      624.58     67.23 o 
   2  11   6     1268.16     1181.20     77.80 o 
   3  11   6     1209.05     1109.80     77.08 o 
   4  11   6      222.77      192.85     43.79 o 
   5  11   6       33.02      -14.60     33.29 o 
   6  11   6     3972.27     3705.53    127.13 o 
   7  11   6     6991.77     6527.78    168.84 o 
   7  11   6     8079.01     8739.03    288.70 o 
   8  11   6     2889.60     3054.57    118.43 o 
   9  11   6     3934.17     4005.60    126.20 o 
  10  11   6     4843.54     4886.74    136.55 o 
  11  11   6     3944.31     4414.02    130.80 o 
  12  11   6     1482.80     1591.57     97.00 o 
  13  11   6     5605.41     5794.98    202.92 o 
  14  11   6      831.24      737.11    126.84 o 
  15  11   6      512.55      593.66    131.30 o 
  16  11   6        4.73       31.85     69.46 o 
  17  11   6     2013.14     2251.95    164.38 o 
  18  11   6     1080.18     1166.03    146.90 o 
  -7  12   6       13.57      -20.57    119.58 o 
  -6  12   6      742.66      956.42    127.13 o 
  -5  12   6     1460.13     1360.46    135.18 o 
  -4  12   6       53.58       69.68     80.46 o 
  -3  12   6     2475.29     2450.70    149.21 o 
  -2  12   6      149.26       90.17    172.79 o 
  -2  12   6      147.68       74.28    113.90 o 
  -1  12   6      790.19      685.05    104.41 o 
   0  12   6      171.87      106.06    114.33 o 
   0  12   6      525.81      599.77    168.48 o 
   1  12   6      190.92      274.97     57.96 o 
   2  12   6      451.56      488.67     66.08 o 
   3  12   6       59.43       73.06     46.38 o 
   4  12   6        6.35      -18.70     40.20 o 
   5  12   6     2417.11     2299.41     97.22 o 
   6  12   6     4497.47     4421.94    121.95 o 
   7  12   6      424.75      434.53     57.17 o 
   8  12   6     4644.42     4216.64    122.31 o 
   9  12   6      191.96      231.54     62.77 o 
   9  12   6     2587.95     2428.27    211.04 o 
  10  12   6     2143.70     2304.80    117.78 o 
  11  12   6      707.99      651.54     89.38 o 
  12  12   6     2858.33     2890.84    122.60 o 
  13  12   6      791.12      767.53     92.26 o 
  14  12   6      477.22      548.50    116.92 o 
  15  12   6      233.16      336.59    121.16 o 
  16  12   6      734.35      743.80    112.17 o 
  17  12   6      736.68      773.06    163.23 o 
  18  12   6      127.96      309.20    146.40 o 
  18  12   6      132.31      109.01    273.67 o 
  -6  13   6      801.85      848.78    125.98 o 
  -5  13   6       25.19       70.76     84.85 o 
  -4  13   6     2274.85     2507.29    162.29 o 
  -3  13   6      129.56      152.80     84.20 o 
  -2  13   6      407.81      393.54     92.76 o 
  -1  13   6       58.30       85.06    115.27 o 
  -1  13   6      118.14      205.94    124.47 o 
   0  13   6      557.59      648.81    126.12 o 
   0  13   6      364.86      301.79    123.18 o 
   1  13   6      639.33      607.75    103.90 o 
   2  13   6     1301.79     1263.61    130.22 o 
   2  13   6      128.50       79.96    106.13 o 
   3  13   6      185.89      195.08     57.38 o 
   4  13   6     2205.64     2164.44    103.62 o 
   5  13   6     3950.53     4154.16    130.22 o 
   6  13   6     1597.64     1570.64     90.39 o 
   7  13   6     5365.20     5262.80    161.79 o 
   8  13   6      165.77      149.35     49.11 o 
   9  13   6       22.64       52.13     46.02 o 
  10  13   6      220.42      134.97    169.91 o 
  10  13   6      132.10       58.39     57.67 o 
  11  13   6      788.00      730.49    126.20 o 
  11  13   6     2194.85     2145.25    159.70 o 
  12  13   6     1363.55     1347.88    114.69 o 
  13  13   6       96.76       71.19     89.31 o 
  14  13   6      905.39      858.56    128.71 o 
  15  13   6     1053.84     1278.85    142.45 o 
  16  13   6     1354.27     1408.35    154.67 o 
  17  13   6      313.63      234.56     68.45 o 
  -5  14   6     1778.94     1817.57    155.68 o 
  -4  14   6      167.21      196.88     94.77 o 
  -3  14   6      859.19      932.69    123.10 o 
  -2  14   6        1.39        6.83     78.16 o 
  -1  14   6      405.80      417.41     97.43 o 
   0  14   6      426.58      426.12     94.27 o 
   0  14   6      560.72      670.88    197.38 o 
   1  14   6      566.39      512.40    128.93 o 
   1  14   6      110.18      179.12    121.16 o 
   2  14   6      841.59      686.42    113.90 o 
   3  14   6     1819.15     1973.75    127.13 o 
   4  14   6     2416.73     2348.16    155.89 o 
   4  14   6      831.80      906.45    163.15 o 
   5  14   6     1456.63     1347.66    117.06 o 
   5  14   6     1606.18     1805.78    213.70 o 
   6  14   6     5627.25     5978.20    155.96 o 
   7  14   6       45.02      127.99     67.81 o 
   8  14   6      938.54      842.81     72.48 o 
   9  14   6       30.13       14.38     48.03 o 
  10  14   6      526.21      475.01     69.10 o 
  11  14   6        2.10        2.52     49.18 o 
  12  14   6      223.26      232.04     73.13 o 
  12  14   6      245.37        4.03    189.98 o 
  13  14   6      344.78      389.44    113.18 o 
  14  14   6      817.41     1048.39    150.72 o 
  15  14   6      952.60      973.61    142.88 o 
  16  14   6      279.10      472.78    135.40 o 
  17  14   6     1052.25     1141.44    154.60 o 
  -3  15   6      128.29      180.84     96.64 o 
  -2  15   6      123.51       67.30     87.22 o 
  -1  15   6       29.07        5.97     81.18 o 
   0  15   6       87.75      111.67     85.21 o 
   1  15   6      823.08      728.91    207.38 o 
   1  15   6       44.33      131.23     83.91 o 
   2  15   6      784.48      881.57    150.07 o 
   2  15   6      713.75      761.70    170.13 o 
   3  15   6     1513.15     1574.81    131.95 o 
   4  15   6     1993.05     2184.79    131.95 o 
   5  15   6     5301.07     5634.56    174.08 o 
   6  15   6     3080.32     3278.56    147.70 o 
   7  15   6     1074.48      963.76    170.13 o 
   7  15   6     1085.72      725.46    104.77 o 
   8  15   6        1.62        4.17     68.17 o 
   9  15   6      574.78      527.00     72.19 o 
  10  15   6       19.79       -0.29     50.41 o 
  11  15   6      271.38      271.73     65.00 o 
  12  15   6       69.53       92.47     59.32 o 
  13  15   6     1170.39     1303.73    106.35 o 
  14  15   6     1438.63     1416.12    131.73 o 
  14  15   6     1469.52     1824.47    267.71 o 
  15  15   6      597.87      643.34    157.91 o 
  16  15   6      543.23      423.53    158.55 o 
  -2  16   6       80.14      129.00     95.56 o 
  -1  16   6       50.78       56.30     90.89 o 
   0  16   6      374.77      446.54    108.22 o 
   1  16   6      201.46      217.23     76.00 o 
   2  16   6      645.96      638.02     88.80 o 
   3  16   6      202.86      279.79     95.49 o 
   3  16   6      587.57      602.79    220.61 o 
   4  16   6     2670.14     2819.51    183.00 o 
   4  16   6     1849.66     1837.49    222.41 o 
   5  16   6     3211.59     3133.81    155.32 o 
   6  16   6     1454.47     1583.37    126.55 o 
   7  16   6      460.86      275.11     84.42 o 
   8  16   6     1423.70     1497.37    129.72 o 
   9  16   6      387.75      355.86    200.47 o 
  10  16   6      524.47      567.41    105.05 o 
  11  16   6       88.93      100.67     61.26 o 
  12  16   6     1163.80     1167.47    101.89 o 
  13  16   6     1015.26      987.99     98.87 o 
  14  16   6      801.90      799.74     97.22 o 
  15  16   6      972.49     1098.51    283.24 o 
  15  16   6      933.62      988.20    179.77 o 
  16  16   6       27.85      -46.09    106.56 o 
  16  16   6       27.85     -169.70    240.17 o 
   0  17   6       27.04       81.04     95.85 o 
   1  17   6      188.50      132.88     76.58 o 
   2  17   6      105.32       89.88     70.68 o 
   3  17   6     2766.68     2811.67    141.65 o 
   4  17   6     2415.10     2493.92    291.00 o 
   4  17   6      444.63      508.81    109.51 o 
   5  17   6     1046.58     1183.57    169.63 o 
   5  17   6      984.21      775.72    180.27 o 
   6  17   6      409.69      348.89    148.20 o 
   6  17   6      256.88      236.50    142.23 o 
   7  17   6      871.20      716.33    109.30 o 
   8  17   6      261.11      306.03    111.38 o 
   9  17   6      218.98      148.20    114.40 o 
  10  17   6     1203.33     1349.53    127.49 o 
  11  17   6      540.40      707.05    164.09 o 
  12  17   6       55.32      111.74     89.95 o 
  13  17   6       64.61       94.05     68.31 o 
  14  17   6     1104.98     1136.04    110.74 o 
  15  17   6      112.10      160.35     91.54 o 
   2  18   6      823.82      813.33    134.54 o 
   3  18   6      215.56      305.46    104.05 o 
   4  18   6      384.05      381.17    108.07 o 
   5  18   6      909.59      989.86    137.05 o 
   6  18   6      286.75      361.40    233.55 o 
   6  18   6      211.32      209.61     99.09 o 
   7  18   6      535.79      425.40    158.91 o 
   7  18   6      288.10      311.57    155.89 o 
   8  18   6       78.93      109.87    135.83 o 
   8  18   6       62.45       97.36    140.79 o 
   9  18   6      520.30      572.30    128.78 o 
  10  18   6      186.98      329.98    107.14 o 
  11  18   6       77.84       64.57    119.80 o 
  12  18   6      233.03      262.17    133.82 o 
  13  18   6     1748.32     2086.64    203.21 o 
   6  19   6      685.51      680.09    129.72 o 
   7  19   6       29.91       49.90     89.74 o 
   8  19   6      424.93      608.54    189.18 o 
   8  19   6      424.93       82.33    141.01 o 
   9  19   6        6.52      191.92    234.99 o 
   9  19   6        6.52       12.51    145.39 o 
  10  19   6       16.55      101.75    169.41 o 
  -8 -15   7      546.20      429.64    115.34 o 
  -7 -15   7       31.37      -28.12     88.37 o 
  -6 -15   7      884.67      893.07    137.84 o 
  -5 -15   7      137.70      136.19    100.96 o 
  -4 -15   7       60.90       -0.79     97.22 o 
  -3 -15   7        8.54      -14.88     90.75 o 
  -2 -15   7      126.53      -10.93    276.12 o 
 -11 -14   7      162.79      357.37    191.70 o 
 -10 -14   7      599.51      476.81    190.26 o 
  -9 -14   7     1218.53     1134.53    210.61 o 
  -9 -14   7     2969.70     2610.12    294.67 o 
  -8 -14   7      485.58      363.41    106.13 o 
  -7 -14   7     1078.39      979.86    130.73 o 
  -6 -14   7      237.53      247.21     99.81 o 
  -5 -14   7       16.75       22.36     85.64 o 
  -4 -14   7        5.39      -49.04     83.84 o 
  -3 -14   7      631.64      617.39    122.24 o 
  -2 -14   7      179.81      192.49     98.37 o 
  -1 -14   7      200.34      207.23    102.97 o 
   0 -14   7       47.45      104.34    281.01 o 
   1 -14   7      629.92     1266.34    204.07 o 
 -12 -13   7      902.51      861.87    285.97 o 
 -12 -13   7      621.71      635.15    156.18 o 
 -11 -13   7      676.58      512.76    241.39 o 
 -10 -13   7     3337.56     2965.77    289.85 o 
  -9 -13   7      465.38      444.88    178.04 o 
  -8 -13   7     2873.33     3030.91    215.86 o 
  -7 -13   7     1044.54      690.44    236.28 o 
  -7 -13   7      171.29      177.39    134.54 o 
  -6 -13   7       94.06       49.47     80.97 o 
  -5 -13   7       34.38      -33.08     76.15 o 
  -4 -13   7      608.93      522.33    108.22 o 
  -3 -13   7      136.67      198.39     93.19 o 
  -2 -13   7      110.72       60.33     86.79 o 
  -1 -13   7      217.45      138.20     89.45 o 
   0 -13   7      547.77      483.57    112.75 o 
   1 -13   7     1755.24     2002.22    231.39 o 
   1 -13   7     2055.12     2411.59    319.69 o 
   2 -13   7      162.84      310.99    184.65 o 
   3 -13   7     1282.16     1436.25    281.01 o 
 -13 -12   7      115.32      125.33     92.76 o 
 -12 -12   7        6.47       43.07     80.39 o 
 -11 -12   7      838.62      593.73     93.69 o 
 -10 -12   7      315.30      327.24     93.77 o 
  -9 -12   7     3692.33     3884.01    315.16 o 
  -8 -12   7     2091.50     1901.41    245.13 o 
  -7 -12   7      309.87      309.92    158.27 o 
  -6 -12   7      424.85      423.38    158.48 o 
  -5 -12   7       28.30       81.04    199.90 o 
  -5 -12   7       26.21       45.95    110.95 o 
  -4 -12   7      139.78      118.72     72.34 o 
  -4 -12   7      781.75      823.25    209.25 o 
  -3 -12   7      146.57      113.40     60.40 o 
  -2 -12   7      442.99      467.10     77.16 o 
  -1 -12   7      509.35      482.63     77.95 o 
   0 -12   7     1725.78     1695.54    117.85 o 
   1 -12   7      411.20      379.74     79.74 o 
   2 -12   7     2287.67     2653.48    139.21 o 
   3 -12   7      597.38      672.97    192.20 o 
   3 -12   7      469.05      471.42    151.00 o 
   4 -12   7      191.03      299.49    193.71 o 
   5 -12   7       69.82      103.83    121.59 o 
 -14 -11   7      244.44      382.61    149.21 o 
 -13 -11   7       30.60       38.76    143.02 o 
 -12 -11   7      269.61      215.65     92.76 o 
 -11 -11   7       58.09      -43.14     58.82 o 
 -10 -11   7     1411.69     1442.79    126.48 o 
  -9 -11   7      880.37      899.19     89.16 o 
  -8 -11   7      690.23      552.96     74.64 o 
  -7 -11   7      558.81      760.98    154.60 o 
  -7 -11   7      548.41      479.54    110.95 o 
  -6 -11   7       15.65       14.53     81.33 o 
  -6 -11   7       24.62      -33.51    132.02 o 
  -5 -11   7     1664.88     1549.00    122.67 o 
  -4 -11   7       92.41       -6.26    100.60 o 
  -3 -11   7      611.43      553.25    129.72 o 
  -3 -11   7      477.59      522.61    139.43 o 
  -2 -11   7       38.90      -31.28     62.92 o 
  -2 -11   7      237.10      257.14    215.07 o 
  -1 -11   7     1381.43     1154.81     96.07 o 
   0 -11   7      594.92      621.70     81.18 o 
   1 -11   7     4149.92     4495.35    153.45 o 
   2 -11   7      616.04      605.95     86.65 o 
   3 -11   7      364.50      306.25     76.29 o 
   4 -11   7      356.55      481.99     89.02 o 
   5 -11   7     1037.33      527.07    225.57 o 
   5 -11   7       85.81       33.80    140.94 o 
   6 -11   7      930.44      853.60    212.91 o 
 -14 -10   7       26.07       34.87     86.79 o 
 -13 -10   7      710.70      473.86    142.23 o 
 -12 -10   7        2.12       -0.29     60.54 o 
 -11 -10   7     1883.33     1870.49    112.89 o 
 -10 -10   7     1098.05     1034.87     92.47 o 
  -9 -10   7      680.56      565.76     75.50 o 
  -8 -10   7     1791.51     1834.32    102.39 o 
  -7 -10   7      214.25      237.43     58.82 o 
  -6 -10   7      445.83      458.62     77.23 o 
  -6 -10   7      825.00      802.97    213.35 o 
  -5 -10   7        9.99     -110.38    122.53 o 
  -5 -10   7        6.10       32.93     73.99 o 
  -4 -10   7      514.58      496.80     99.09 o 
  -3 -10   7      322.70      240.17     95.42 o 
  -2 -10   7     2864.63     2861.57    135.47 o 
  -1 -10   7      839.05      855.39    140.86 o 
  -1 -10   7      327.00      285.54     99.66 o 
   0 -10   7     4986.88     5049.03    304.59 o 
   0 -10   7     4369.59     4289.99    164.81 o 
   1 -10   7      840.90      876.10     85.35 o 
   2 -10   7      945.53      853.09     88.80 o 
   3 -10   7      635.13      659.88     87.37 o 
   4 -10   7       14.11       -1.22     61.91 o 
   5 -10   7       31.69       38.40     83.48 o 
   6 -10   7       11.23      -41.13     82.98 o 
   7 -10   7      468.74      378.73    210.90 o 
   8 -10   7       66.19      671.31    225.07 o 
 -14  -9   7      180.11      242.32     96.50 o 
 -13  -9   7      130.33      125.62     84.06 o 
 -12  -9   7     2794.68     2725.31    148.99 o 
 -11  -9   7      804.69      844.68     88.73 o 
 -10  -9   7     1643.35     1592.86    100.52 o 
  -9  -9   7      867.57      934.99     98.08 o 
  -8  -9   7      273.41      310.78     60.47 o 
  -7  -9   7      391.89      376.43     60.54 o 
  -6  -9   7      109.60       79.31     46.09 o 
  -5  -9   7       17.89      -12.01     42.64 o 
  -4  -9   7       33.04      -25.31     41.85 o 
  -3  -9   7      404.78      337.96     91.90 o 
  -2  -9   7     1097.78      990.43    101.10 o 
  -1  -9   7     6739.01     7153.79    170.92 o 
   0  -9   7     3849.42     3862.22    142.52 o 
   1  -9   7      967.11      829.58    130.58 o 
   1  -9   7     1122.08     1026.32    134.46 o 
   2  -9   7     2716.74     2816.78    251.82 o 
   2  -9   7     1705.76     1666.71    123.97 o 
   3  -9   7      304.95      330.26     67.81 o 
   4  -9   7       74.86       26.75     56.37 o 
   5  -9   7       31.38       37.89     77.87 o 
   6  -9   7       71.01      200.19    144.24 o 
   7  -9   7       16.67       23.66     92.61 o 
   8  -9   7      515.08      502.62    126.70 o 
   9  -9   7      759.04      712.45    231.11 o 
 -15  -8   7       74.20      113.47    124.04 o 
 -14  -8   7       28.58       53.43    109.73 o 
 -13  -8   7     1468.52     1734.52    142.01 o 
 -12  -8   7     1049.06     1262.96    121.88 o 
 -11  -8   7     1004.19      921.26    148.99 o 
 -11  -8   7     1079.13     1234.20    206.73 o 
 -10  -8   7     2009.42     1983.24    103.90 o 
  -9  -8   7        6.89      -16.47     44.51 o 
  -8  -8   7      346.90      269.07     55.37 o 
  -7  -8   7      637.58      637.02     68.31 o 
  -6  -8   7      134.47       58.96     45.44 o 
  -5  -8   7      604.96      682.89     66.08 o 
  -4  -8   7      286.91      245.13     50.26 o 
  -3  -8   7        4.61       30.99     40.34 o 
  -2  -8   7     6868.65     7002.79    191.13 o 
  -2  -8   7     7189.74     7803.24    261.09 o 
  -1  -8   7     2957.88     3071.83    126.27 o 
   0  -8   7     4689.34     4698.92    141.94 o 
   1  -8   7    10136.60    10395.75    194.22 o 
   2  -8   7     3246.99     3703.45    139.79 o 
   3  -8   7      701.14      748.90    106.49 o 
   4  -8   7      940.79     1146.90    151.00 o 
   4  -8   7       73.36      122.96     91.18 o 
   5  -8   7        4.12        8.70     54.43 o 
   6  -8   7      152.15      126.63    132.09 o 
   7  -8   7      654.56      588.48    116.78 o 
   8  -8   7        4.80       46.60     88.37 o 
  10  -8   7      237.22      167.18    108.07 o 
 -15  -7   7       67.93       55.37     90.03 o 
 -14  -7   7      782.12      928.09    180.92 o 
 -13  -7   7      858.45      832.74     91.68 o 
 -12  -7   7     1722.44     1859.06    110.59 o 
 -11  -7   7     3272.61     3450.92    126.84 o 
 -10  -7   7       55.09       27.90     61.34 o 
 -10  -7   7       56.71      -96.14    146.33 o 
  -9  -7   7      217.64      206.51     55.22 o 
  -9  -7   7      241.93      115.91    148.85 o 
  -8  -7   7      224.54      278.13     49.47 o 
  -7  -7   7      498.72      430.86     57.67 o 
  -6  -7   7     1131.40      975.41     72.77 o 
  -5  -7   7       32.19       -3.81     36.60 o 
  -4  -7   7       52.80       16.11     36.24 o 
  -3  -7   7     5280.52     5419.27    126.41 o 
  -2  -7   7     2068.59     1916.01     86.57 o 
  -1  -7   7     3191.45     3307.03    133.96 o 
  -1  -7   7     4522.55     4653.69    220.32 o 
   0  -7   7     3105.87     3298.33    131.37 o 
   0  -7   7     3689.62     3937.58    213.78 o 
   1  -7   7     5342.66     5718.54    148.56 o 
   2  -7   7     3750.07     4225.92    136.05 o 
   3  -7   7     2002.80     2280.72    118.21 o 
   4  -7   7     3045.87     3617.02    137.27 o 
   5  -7   7     1130.00     1364.70    113.61 o 
   6  -7   7     1699.43     1228.66    177.90 o 
   6  -7   7     2362.45     1578.98    208.53 o 
   7  -7   7        6.21       12.80     36.82 o 
   8  -7   7     2946.66     2836.05    174.01 o 
   9  -7   7      937.51     1032.21    142.59 o 
  10  -7   7      621.01      655.42    129.22 o 
  11  -7   7     1199.56      906.66    148.05 o 
 -15  -6   7      124.04      138.49     96.86 o 
 -14  -6   7      782.27     1072.55    186.67 o 
 -13  -6   7      643.11      672.97     86.57 o 
 -12  -6   7     3271.44     3632.33    134.75 o 
 -11  -6   7      190.87      213.56     60.76 o 
 -10  -6   7      290.74      325.30    113.61 o 
 -10  -6   7      269.10      436.25     80.97 o 
  -9  -6   7       15.55      -13.88     52.99 o 
  -9  -6   7       48.98     -152.44    128.28 o 
  -8  -6   7      958.33      908.03    150.14 o 
  -8  -6   7      833.60     1003.88     74.42 o 
  -7  -6   7     4249.78     4477.01    127.92 o 
  -7  -6   7     4361.61     4422.37    215.00 o 
  -6  -6   7       29.60       17.76     28.69 o 
  -5  -6   7        9.05       20.92     34.95 o 
  -4  -6   7     5601.22     5752.27     86.07 o 
  -3  -6   7     1637.60     1417.12     73.56 o 
  -2  -6   7     3510.66     3676.56    102.03 o 
  -1  -6   7     7621.61     7837.69    140.86 o 
   0  -6   7      225.48      168.26     51.13 o 
   1  -6   7      411.27      465.23     64.86 o 
   1  -6   7     5275.17     6209.88    249.59 o 
   2  -6   7      417.73      476.52     90.82 o 
   2  -6   7      802.41      883.51    121.38 o 
   3  -6   7     6640.48     7540.72    161.07 o 
   4  -6   7       59.63       57.52     77.08 o 
   5  -6   7     1005.64      776.30     68.89 o 
   6  -6   7     1266.58      993.09     93.98 o 
   7  -6   7     2748.62     1883.22    139.64 o 
   8  -6   7     1447.23     1472.49    178.97 o 
   9  -6   7     1072.91     1083.12    199.83 o 
   9  -6   7     1252.12     1368.23    266.63 o 
  10  -6   7     1691.63     1769.90    164.59 o 
  11  -6   7        5.87      -88.01     89.38 o 
  12  -6   7      523.56      508.59    132.52 o 
 -15  -5   7      414.42      449.20    113.18 o 
 -14  -5   7      921.98      915.51    126.20 o 
 -13  -5   7     3169.15     3591.28    170.13 o 
 -12  -5   7      871.98      910.83     88.37 o 
 -11  -5   7      375.12      500.39     69.89 o 
 -10  -5   7        2.82        6.62     36.17 o 
  -9  -5   7     1025.56     1086.07     67.38 o 
  -8  -5   7     1636.20     1629.68    156.25 o 
  -8  -5   7      660.11      896.17     83.70 o 
  -7  -5   7      199.02      153.38     41.56 o 
  -7  -5   7      565.57      437.26    122.38 o 
  -6  -5   7      898.01      854.82     60.47 o 
  -6  -5   7      898.74      874.09    131.08 o 
  -5  -5   7     8576.21     9562.71    273.31 o 
  -5  -5   7     4416.56     4750.76     98.22 o 
  -4  -5   7      683.23      709.64     42.57 o 
  -3  -5   7     4024.87     4074.13    100.88 o 
  -2  -5   7    12564.55    13035.27    167.40 o 
  -1  -5   7       26.50       -5.18     28.62 o 
   0  -5   7     2539.06     2684.83     86.00 o 
   1  -5   7      115.35       84.63     34.30 o 
   2  -5   7       50.88       47.67     21.79 o 
   3  -5   7      602.45      673.47     48.03 o 
   3  -5   7      986.36      107.64     83.63 o 
   4  -5   7     1755.54     1898.18     76.51 o 
   5  -5   7      706.87      671.24     69.61 o 
   6  -5   7     3862.36     3978.63    104.05 o 
   7  -5   7      518.14      332.35     60.33 o 
   8  -5   7      448.09      333.50     86.79 o 
   9  -5   7     4346.63     4519.37    165.17 o 
  10  -5   7      177.23      186.09    135.04 o 
  10  -5   7       82.30      -74.28    128.64 o 
  11  -5   7     1047.97     1046.45    276.48 o 
  11  -5   7      854.28      707.92    120.37 o 
  12  -5   7        6.93      -92.83    148.63 o 
  12  -5   7        7.65     -199.76    257.57 o 
  13  -5   7        5.15      -77.66     96.79 o 
 -15  -4   7     1115.46     1150.35    140.07 o 
 -14  -4   7     1901.06     1994.60    158.27 o 
 -13  -4   7      301.28      461.42    144.75 o 
 -12  -4   7     1947.73     2003.30    106.92 o 
 -11  -4   7      577.97      599.84     90.60 o 
 -10  -4   7     1124.31     1214.92    105.85 o 
  -9  -4   7       38.87       40.41     23.44 o 
  -8  -4   7       34.88       55.51     27.47 o 
  -7  -4   7      700.66      757.67     68.89 o 
  -7  -4   7     1922.23     1655.28    180.27 o 
  -6  -4   7     3059.54     3087.14    114.55 o 
  -6  -4   7      866.62      636.80     90.89 o 
  -5  -4   7     1819.24     1920.90     94.63 o 
  -5  -4   7     7477.33     8072.03    151.58 o 
  -4  -4   7     2523.14     2722.22     72.91 o 
  -4  -4   7     2570.13     2760.98    153.66 o 
  -3  -4   7    15311.99    15421.98    310.06 o 
  -3  -4   7     7293.52     7316.23     95.64 o 
  -2  -4   7     1038.92     1074.13     58.60 o 
  -1  -4   7     3375.61     3636.65    113.32 o 
   0  -4   7     1474.50     1372.33     78.52 o 
   1  -4   7       86.26      104.77     20.13 o 
   2  -4   7       20.87       28.40     28.55 o 
   3  -4   7      228.89      234.99     30.34 o 
   4  -4   7      981.57     1057.09     51.56 o 
   5  -4   7     5288.24     5896.44    108.79 o 
   5  -4   7     5367.95     5483.27    273.82 o 
   6  -4   7      390.33      451.35     67.09 o 
   7  -4   7     2634.35     2381.67    113.97 o 
   8  -4   7     3716.67     3817.64    136.05 o 
   9  -4   7      589.90      549.22    101.32 o 
  10  -4   7      533.15      638.38    108.94 o 
  11  -4   7      351.34      421.73    123.03 o 
  12  -4   7        4.47      -82.48    136.33 o 
  12  -4   7      238.97      141.80    151.15 o 
  13  -4   7       27.82     -138.13    168.12 o 
  13  -4   7       25.42       77.87    158.91 o 
 -15  -3   7     1757.93     1841.59    168.98 o 
 -14  -3   7      175.50      272.88     97.79 o 
 -13  -3   7     1900.03     2048.17    151.00 o 
 -12  -3   7      768.72      868.27    107.79 o 
 -11  -3   7      260.08      275.33     64.07 o 
 -10  -3   7        5.45        1.37     46.31 o 
  -9  -3   7      850.56      942.33     76.87 o 
  -8  -3   7      357.32      398.00     42.93 o 
  -7  -3   7      574.45      763.79     50.98 o 
  -6  -3   7     2078.09     2454.37     67.59 o 
  -5  -3   7     2573.14     2292.01    116.13 o 
  -5  -3   7     2915.08     2552.74    100.60 o 
  -4  -3   7    23265.08    23543.19    189.62 o 
  -3  -3   7     4386.57     4129.56     95.64 o 
  -3  -3   7     1100.90      854.10     82.19 o 
  -2  -3   7     6639.86     7372.89    207.16 o 
  -2  -3   7     6461.77     6902.62     82.98 o 
  -1  -3   7     1838.95     1926.36     66.66 o 
   0  -3   7      949.83     1160.49     56.30 o 
   1  -3   7      280.29      396.06     40.20 o 
   2  -3   7       65.30       54.22     28.04 o 
   3  -3   7       65.62       91.46     23.01 o 
   4  -3   7     1922.60     1960.88     57.96 o 
   5  -3   7      897.74      850.36     48.75 o 
   6  -3   7     4531.38     4824.75     90.96 o 
   7  -3   7     8456.27     9178.38    246.85 o 
   7  -3   7     8450.22     8328.38    233.84 o 
   8  -3   7      122.93      -40.99     63.35 o 
   9  -3   7     1103.42     1194.86    107.43 o 
  10  -3   7      312.83      299.85     95.20 o 
  11  -3   7      875.53      974.26    115.05 o 
  12  -3   7      198.75       88.37    109.37 o 
  13  -3   7      234.21      260.66    131.01 o 
  14  -3   7        6.40      236.21    171.86 o 
  14  -3   7      558.05      665.42    173.65 o 
 -15  -2   7      367.83      327.46    100.60 o 
 -14  -2   7     1381.02     1511.68    150.21 o 
 -13  -2   7     2095.84     2104.11    154.24 o 
 -12  -2   7       64.39      -11.15     56.88 o 
 -11  -2   7      117.88       51.48     55.15 o 
 -10  -2   7       13.87       34.23     49.26 o 
  -9  -2   7      294.28      322.07     56.23 o 
  -8  -2   7       92.78       97.65     30.92 o 
  -7  -2   7      552.74      687.28     47.75 o 
  -6  -2   7     4553.04     4574.74     83.77 o 
  -5  -2   7     9193.31     9381.08    110.59 o 
  -4  -2   7      389.71      383.62     61.62 o 
  -4  -2   7     5864.39     5786.42    192.49 o 
  -3  -2   7     2419.16     2526.28     70.47 o 
  -2  -2   7     9803.09    11280.91    118.14 o 
  -1  -2   7      896.23     1065.72     87.58 o 
  -1  -2   7     3545.88     4205.79    157.62 o 
   0  -2   7      180.40      203.21     36.82 o 
   1  -2   7      641.33      903.36     50.98 o 
   2  -2   7       11.35        7.98     14.60 o 
   3  -2   7     1675.40     1852.23     49.97 o 
   4  -2   7      700.13      768.82     40.91 o 
   5  -2   7     2169.04     2130.36     60.40 o 
   6  -2   7    10276.45    10509.57    120.08 o 
   7  -2   7        1.98       -7.05     25.81 o 
   8  -2   7     3688.85     3760.11    279.86 o 
   9  -2   7      785.16      704.25    106.28 o 
  10  -2   7     1014.29     1040.12    114.83 o 
  11  -2   7      483.82      411.81    106.85 o 
  12  -2   7      413.93      443.95    107.79 o 
  13  -2   7     1380.98     1547.35    133.46 o 
  14  -2   7      817.51      840.58    134.32 o 
  15  -2   7      524.34      325.37    142.01 o 
 -15  -1   7     1574.65     1614.72    165.82 o 
 -14  -1   7      742.43      757.53    122.17 o 
 -13  -1   7      176.20      175.88    118.86 o 
 -12  -1   7       12.20      -38.40     68.02 o 
 -11  -1   7       22.50       57.45     55.01 o 
 -10  -1   7       65.71       84.13     52.13 o 
  -9  -1   7      683.64      711.80     70.04 o 
  -8  -1   7      665.08      712.66     66.15 o 
  -7  -1   7      682.40      689.08     45.44 o 
  -6  -1   7     8868.93     9387.12    110.30 o 
  -5  -1   7     2181.15     2303.01     59.03 o 
  -4  -1   7    12320.50    13161.54    118.07 o 
  -3  -1   7     5791.87     6460.62     93.05 o 
  -3  -1   7    12541.48    13767.71    266.70 o 
  -2  -1   7     4871.80     5742.63    176.53 o 
  -2  -1   7      398.32      579.13     59.18 o 
  -1  -1   7     1175.19     1325.44     47.39 o 
   0  -1   7      298.67      286.55     53.07 o 
   0  -1   7      338.43      444.67     40.20 o 
   1  -1   7        1.71       -3.31     15.32 o 
   1  -1   7      381.58      482.49     90.17 o 
   2  -1   7      185.80      162.08     22.36 o 
   3  -1   7     3046.23     3314.73     60.11 o 
   4  -1   7     3429.78     3792.69     68.02 o 
   5  -1   7     5821.31     6223.90     86.86 o 
   6  -1   7        3.06       -8.20     22.15 o 
   7  -1   7     3240.93     3324.15    102.18 o 
   8  -1   7     4427.53     4355.93    145.61 o 
   9  -1   7      283.47      300.42     54.50 o 
  10  -1   7      511.31      476.95     81.33 o 
  10  -1   7     2584.84     3191.12    293.81 o 
  11  -1   7      457.31      252.17    108.94 o 
  12  -1   7     2123.11     2388.94    142.88 o 
  13  -1   7     1601.72     1545.48    132.67 o 
  14  -1   7      653.62      515.21    117.21 o 
  15  -1   7     1194.92     1344.07    142.81 o 
 -14   0   7       30.72      -83.41     84.56 o 
 -13   0   7       39.41       -7.12     81.69 o 
 -12   0   7       31.16       88.23     76.72 o 
 -11   0   7       78.46      -13.73     48.46 o 
 -10   0   7       87.54       63.92     41.56 o 
  -9   0   7        8.79        3.88     45.88 o 
  -8   0   7       27.78       23.80     41.99 o 
  -7   0   7     2205.68     2242.32     88.52 o 
  -6   0   7      105.30       62.63     21.07 o 
  -5   0   7     9414.66    10008.17     99.66 o 
  -4   0   7     8887.90     9300.11     94.34 o 
  -3   0   7        2.18        9.92     15.53 o 
  -2   0   7     2470.27     2523.61     52.06 o 
  -1   0   7      195.26      198.39     72.05 o 
  -1   0   7       18.14       32.36     17.40 o 
   0   0   7      498.58      370.68     44.58 o 
   0   0   7      484.96      384.41     38.76 o 
   1   0   7      473.92      736.68     43.29 o 
   1   0   7        9.05       20.06     33.44 o 
   2   0   7      448.66      624.86     61.77 o 
   2   0   7      296.12      342.49     32.72 o 
   3   0   7     1825.64     1883.58     55.80 o 
   3   0   7     2848.95     3451.27    125.04 o 
   4   0   7     5632.21     6079.01    135.18 o 
   4   0   7     6617.32     7638.72    163.15 o 
   5   0   7       10.25       31.85     23.23 o 
   6   0   7     9030.29     9503.32    102.25 o 
   7   0   7     2761.29     2852.44     92.54 o 
   8   0   7        0.81      -15.68     36.17 o 
   9   0   7      294.20      257.78     64.43 o 
  10   0   7      493.40      490.26     68.53 o 
  11   0   7        1.34       -3.45     50.12 o 
  12   0   7     1601.31     1656.36    170.56 o 
  12   0   7      250.35      166.82    100.38 o 
  13   0   7      415.94      434.53    123.18 o 
  14   0   7     3217.83     3797.86    174.66 o 
  15   0   7     1986.56     2046.59    150.43 o 
  16   0   7      251.10       93.48    120.80 o 
 -14   1   7      264.31      220.75    102.90 o 
 -13   1   7       25.73      -61.70     80.18 o 
 -12   1   7       93.45       62.85     78.45 o 
 -11   1   7        7.05       -3.45     57.81 o 
 -10   1   7       32.06       -6.04     50.91 o 
  -9   1   7        9.30       34.44     60.19 o 
  -8   1   7     3321.03     3318.03    135.04 o 
  -7   1   7      671.55      510.53     56.37 o 
  -6   1   7     3582.67     3479.61    100.52 o 
  -5   1   7     7811.60     8038.38    133.67 o 
  -4   1   7       20.12       61.62     29.27 o 
  -3   1   7     2254.44     2244.91     68.81 o 
  -2   1   7       68.29       57.24     16.32 o 
  -1   1   7      618.99      810.81     33.58 o 
   0   1   7     1118.31     1125.33     43.14 o 
   0   1   7     1135.26     1188.75     92.33 o 
   1   1   7      578.15      610.77     48.75 o 
   1   1   7      733.24      734.23     53.93 o 
   2   1   7      112.74       46.88     21.86 o 
   2   1   7     2867.68     3338.31     95.78 o 
   3   1   7     4475.83     4417.98     88.73 o 
   3   1   7     4675.28     4830.22    104.70 o 
   4   1   7      138.89      211.40     55.15 o 
   4   1   7      399.49      456.03     45.52 o 
   5   1   7    12961.23    14172.11    275.76 o 
   5   1   7    14525.05    15602.75    166.03 o 
   6   1   7     7940.84     8976.18    115.77 o 
   6   1   7    11512.33    12618.08    297.12 o 
   7   1   7     3707.44     4222.32    134.54 o 
   7   1   7       20.18       59.39     56.52 o 
   8   1   7      337.36      365.00     65.00 o 
   8   1   7      670.73      670.16    125.33 o 
   9   1   7       30.52       54.29     40.70 o 
  10   1   7       51.56       41.49     42.21 o 
  11   1   7      953.53     1066.29     88.23 o 
  12   1   7      108.92      100.88     58.75 o 
  13   1   7     1646.58     1575.68    109.08 o 
  14   1   7     2613.31     2628.02    208.96 o 
  14   1   7     2516.01     2475.01    214.06 o 
  15   1   7      776.50      850.00    142.37 o 
  16   1   7     1095.12     1061.55    145.97 o 
 -14   2   7      258.78      274.82    108.51 o 
 -13   2   7        0.44      -16.61     83.34 o 
 -12   2   7      144.81      167.11     86.57 o 
 -11   2   7      133.76      137.12     76.00 o 
 -10   2   7       16.39       31.71     56.59 o 
  -9   2   7     1999.11     2026.24    106.71 o 
  -8   2   7       56.96       10.35     61.84 o 
  -7   2   7     4246.87     4053.78    116.78 o 
  -6   2   7     5749.18     5579.26    122.10 o 
  -5   2   7      115.51       59.61     19.41 o 
  -4   2   7     1408.78     1352.70     65.15 o 
  -3   2   7      303.50      294.17     37.18 o 
  -2   2   7        1.07        8.84     21.36 o 
  -1   2   7      203.10      326.24     23.01 o 
   0   2   7       27.12       44.01     15.24 o 
   1   2   7      590.29      493.64     33.22 o 
   2   2   7     7930.82     8105.61     82.91 o 
   3   2   7     3283.79     3665.55     60.62 o 
   4   2   7     7680.18     7848.11    123.18 o 
   4   2   7     9926.91    10498.64    146.33 o 
   5   2   7    12193.23    13652.16    133.31 o 
   5   2   7    10776.85    11395.10    231.25 o 
   6   2   7    11586.57    13276.73    132.45 o 
   7   2   7     1674.53     1781.11    108.51 o 
   8   2   7      210.95      352.05     80.39 o 
   8   2   7     5205.08     5870.77    158.12 o 
   9   2   7     3267.23     3731.21    149.21 o 
   9   2   7      103.95       45.73     63.49 o 
  10   2   7      875.57      914.79    154.96 o 
  10   2   7      534.75      494.07    126.27 o 
  11   2   7      247.19      287.19     58.82 o 
  12   2   7     1682.78     1757.46    105.49 o 
  13   2   7     1873.26     1935.71    113.32 o 
  14   2   7      236.49      214.78     70.40 o 
  15   2   7     1978.93     1887.82    125.84 o 
  16   2   7      943.86      796.43    153.38 o 
  17   2   7       39.50      113.83    148.63 o 
 -13   3   7       39.95       20.35     89.02 o 
 -12   3   7       21.98       25.81     80.89 o 
 -11   3   7       20.59       26.17     74.35 o 
 -10   3   7      132.07      114.98     62.92 o 
  -9   3   7      884.68      794.63     83.55 o 
  -8   3   7     4981.23     4779.96    138.42 o 
  -7   3   7     5087.73     4897.16    131.37 o 
  -6   3   7       81.09       79.02     42.71 o 
  -5   3   7     4182.91     4225.20    107.64 o 
  -4   3   7     3580.73     3712.08     96.43 o 
  -3   3   7       62.33       55.15     23.51 o 
  -2   3   7     2858.29     2903.28     92.90 o 
  -1   3   7     1362.56     1576.76     32.65 o 
   0   3   7      246.76      215.72     19.92 o 
   1   3   7     5636.32     5152.64     65.29 o 
   2   3   7      134.42      153.45     20.35 o 
   3   3   7     2578.61     2621.55     53.28 o 
   4   3   7     7886.05     7966.54     87.80 o 
   5   3   7      179.56      245.92     36.53 o 
   5   3   7     8248.38     9080.15    228.45 o 
   6   3   7     3528.41     3516.85     82.76 o 
   6   3   7     3343.09     3209.74    143.81 o 
   7   3   7     5204.18     6014.29    150.28 o 
   8   3   7    13482.14    15591.96    238.22 o 
   9   3   7       60.87       64.14     84.78 o 
  10   3   7     4034.64     4420.71    134.18 o 
  11   3   7       43.06       53.07     47.82 o 
  11   3   7      366.93      343.64    117.93 o 
  12   3   7     2494.21     2612.92    147.05 o 
  12   3   7     2500.80     2484.14    221.97 o 
  13   3   7      117.61      111.38     59.61 o 
  14   3   7     2897.74     2960.73    135.11 o 
  15   3   7     1774.79     1585.67    120.08 o 
  16   3   7      313.52      245.92     82.91 o 
  17   3   7      125.86     -127.13    208.02 o 
  17   3   7       56.02       33.80    110.02 o 
 -13   4   7        7.22      -72.05     87.01 o 
 -12   4   7        1.84      -33.00     79.89 o 
 -11   4   7      187.56       98.37     81.83 o 
 -10   4   7        6.73      -56.09     65.65 o 
  -9   4   7     2633.48     2534.83    120.95 o 
  -8   4   7     3167.82     3078.23    123.18 o 
  -7   4   7      189.59      189.83     56.66 o 
  -6   4   7     4619.56     4545.25    159.85 o 
  -5   4   7      675.39      581.65    122.60 o 
  -5   4   7      739.83      863.59    145.83 o 
  -4   4   7     1083.04     1099.37     84.13 o 
  -4   4   7     1083.67     1047.74    134.32 o 
  -3   4   7     1056.57     1302.07     65.29 o 
  -2   4   7      412.50      461.13     43.93 o 
  -1   4   7     1311.71     1434.74     35.81 o 
   0   4   7       58.13       96.14     16.18 o 
   1   4   7     2539.96     2411.30     51.70 o 
   2   4   7    13374.77    13351.23    129.65 o 
   3   4   7     3620.57     3707.40     68.74 o 
   4   4   7     3122.12     3397.27     69.75 o 
   5   4   7     4600.37     4751.62     83.48 o 
   6   4   7     1451.44     1709.78     59.61 o 
   7   4   7     7793.00     6826.11     96.93 o 
   8   4   7      239.50      280.94     42.50 o 
   9   4   7     7258.40     8315.07    187.82 o 
  10   4   7      982.01     1162.00    110.02 o 
  11   4   7     1407.33      857.62     88.23 o 
  12   4   7      411.97      453.37     89.02 o 
  13   4   7     5171.42     5331.19    170.20 o 
  14   4   7     1450.55     1397.21    150.00 o 
  14   4   7     1358.19     1106.13    191.41 o 
  15   4   7      284.65      385.78    166.39 o 
  15   4   7      323.31      307.97    148.70 o 
  16   4   7      466.82      365.93     86.72 o 
  17   4   7        7.84      -65.29     72.12 o 
 -12   5   7      118.61       31.35     89.81 o 
 -11   5   7       75.66       33.87     82.40 o 
 -10   5   7      931.19      974.11    119.08 o 
  -9   5   7     2722.85     2653.05    125.48 o 
  -8   5   7        6.64       12.30     43.29 o 
  -7   5   7     3799.95     3572.72    159.70 o 
  -6   5   7     2018.64     1826.77     96.21 o 
  -5   5   7      301.65      342.34     55.30 o 
  -4   5   7      193.30      254.62     63.13 o 
  -3   5   7       40.72       36.46     43.36 o 
  -3   5   7      916.49      914.50    132.31 o 
  -2   5   7      416.90      561.66     32.72 o 
  -1   5   7     4864.02     5015.52    158.77 o 
  -1   5   7      450.65      478.32     37.46 o 
   0   5   7      584.53      616.45     37.39 o 
   1   5   7     7615.26     7256.83     78.88 o 
   2   5   7    16995.58    16938.55    124.47 o 
   3   5   7     2401.16     2703.24     52.13 o 
   4   5   7     6586.34     6539.14     79.10 o 
   5   5   7        0.39       -0.86     17.62 o 
   6   5   7      560.59      639.60     37.89 o 
   7   5   7      356.68      451.07     35.02 o 
   8   5   7       37.61       48.46     22.94 o 
   9   5   7     2889.08     3090.16     72.98 o 
  10   5   7     1389.45     1354.28    113.83 o 
  11   5   7      515.07      694.18    106.56 o 
  12   5   7     3758.86     2646.00     55.22 o 
  13   5   7     3179.21     3531.59    171.35 o 
  14   5   7      174.63       79.10    119.58 o 
  15   5   7      571.66      497.73    152.87 o 
  16   5   7      155.36     -183.22    161.72 o 
  17   5   7        1.05     -127.20    152.58 o 
  17   5   7        5.49       82.26    225.21 o 
  18   5   7       65.36       88.16    241.82 o 
  18   5   7       65.33      170.42    117.78 o 
 -12   6   7       11.34      -49.40     90.17 o 
 -11   6   7      960.54      948.08    132.02 o 
 -10   6   7     1297.18     1039.47    114.62 o 
  -9   6   7       80.45       70.18     43.58 o 
  -8   6   7     1921.66     1676.42    107.28 o 
  -7   6   7      843.08      859.42     84.42 o 
  -6   6   7     1781.90     1687.64     95.85 o 
  -5   6   7     1016.63     1082.98     79.46 o 
  -4   6   7      512.55      607.25     62.41 o 
  -3   6   7      141.11      227.80     45.44 o 
  -3   6   7      731.46      611.99     69.82 o 
  -2   6   7     2815.23     2460.05     78.88 o 
  -2   6   7      119.32       62.20     90.89 o 
  -1   6   7      229.20      265.84     94.77 o 
  -1   6   7     1995.21     1729.48     73.34 o 
   0   6   7     6017.77     6041.47    103.47 o 
   0   6   7     7103.86     6630.75    136.33 o 
   1   6   7     7507.86     7181.26    105.13 o 
   1   6   7    11675.47    11068.28    180.99 o 
   2   6   7     5268.88     5543.45    133.31 o 
   2   6   7     8368.16     8085.26    107.21 o 
   3   6   7     3191.74     2957.14     55.44 o 
   4   6   7       62.00       35.67     16.47 o 
   5   6   7        9.76       18.12     17.40 o 
   6   6   7     2143.83     2134.17     55.08 o 
   7   6   7       82.01       72.19     23.01 o 
   8   6   7     1378.51     1506.72     53.93 o 
   9   6   7      885.80      912.42     49.26 o 
  10   6   7        9.68       11.29     30.92 o 
  10   6   7       15.88      -75.72     95.28 o 
  11   6   7     5828.00     6052.98    189.11 o 
  12   6   7     5655.63     5801.74    191.34 o 
  13   6   7     1255.86      733.15     61.48 o 
  14   6   7     2498.52     2508.73    124.54 o 
  15   6   7      394.02      420.58    118.93 o 
  16   6   7      328.39      214.93    138.71 o 
  17   6   7      432.66      264.33    167.90 o 
  18   6   7      192.47      -60.98    187.75 o 
 -11   7   7      483.45      665.92    173.87 o 
 -10   7   7       23.12      -33.22     82.04 o 
  -9   7   7     3732.34     3678.07    180.20 o 
  -8   7   7      222.20      233.55     69.17 o 
  -7   7   7        6.58      -19.99     53.28 o 
  -6   7   7       13.45        6.40     50.41 o 
  -5   7   7       20.84       57.02     46.74 o 
  -4   7   7      130.94      114.69     46.67 o 
  -3   7   7       35.41        4.82     39.69 o 
  -2   7   7       33.23       60.83     37.10 o 
  -2   7   7     2141.91     1845.76    102.03 o 
  -1   7   7     3211.10     3070.39     82.69 o 
  -1   7   7     2866.70     2527.79    186.09 o 
   0   7   7     3913.89     3471.26    197.89 o 
   0   7   7     7949.87     7645.77    142.30 o 
   1   7   7     3781.41     3399.22    137.12 o 
   2   7   7     5104.55     4783.91     83.05 o 
   2   7   7     3943.96     3503.55    151.65 o 
   3   7   7      257.92      257.86     64.21 o 
   3   7   7     4535.53     4159.41     73.70 o 
   4   7   7     4648.61     4496.14     70.68 o 
   4   7   7     3647.38     3626.37    114.83 o 
   5   7   7     1481.35     1563.74     47.31 o 
   5   7   7     6351.34     6742.70    185.81 o 
   6   7   7     1078.26     1091.46     42.86 o 
   7   7   7       20.57       24.23     21.57 o 
   8   7   7        4.82        7.55     23.37 o 
   9   7   7      283.68      299.06     35.23 o 
  10   7   7     7374.03     7250.58    108.65 o 
  11   7   7     3733.09     3806.20    117.35 o 
  12   7   7     2760.98     3046.66    132.38 o 
  13   7   7     2087.52     1706.40    111.17 o 
  14   7   7      815.65      781.69    113.83 o 
  15   7   7       12.23      -55.58    110.45 o 
  16   7   7       48.16     -159.74    106.49 o 
  17   7   7      712.54      657.08    149.28 o 
  18   7   7      677.17      634.36    169.91 o 
 -10   8   7     2190.24     2087.72    167.61 o 
  -9   8   7     1027.39      850.72    122.17 o 
  -8   8   7      409.33      331.56     75.86 o 
  -7   8   7      130.14      123.82     63.06 o 
  -6   8   7       60.65       48.54     54.36 o 
  -5   8   7        3.53      -16.54     49.26 o 
  -4   8   7      601.15      631.84     71.69 o 
  -3   8   7      146.28      151.58     35.52 o 
  -2   8   7     2530.14     2588.40     75.36 o 
  -1   8   7     3064.93     2782.12     92.90 o 
  -1   8   7     8190.35     7727.46    201.41 o 
   0   8   7      442.45      595.45     52.49 o 
   0   8   7     3367.66     3212.40    142.88 o 
   1   8   7     7265.51     6983.80    136.19 o 
   1   8   7     7136.11     6061.39    243.62 o 
   2   8   7     7535.75     7798.50    100.17 o 
   3   8   7     2106.08     3080.74     61.48 o 
   4   8   7      351.15      272.52     47.39 o 
   4   8   7      295.32      385.85     75.14 o 
   5   8   7     1550.81     1541.09    114.11 o 
   5   8   7     2702.98     2542.74    107.36 o 
   6   8   7      147.96      172.07     62.92 o 
   6   8   7      226.57      107.07     66.08 o 
   7   8   7       38.85       23.30     79.17 o 
   7   8   7       17.10       -7.62     23.15 o 
   8   8   7      354.61      381.68     35.74 o 
   9   8   7     3307.88     3056.29     75.72 o 
  10   8   7     8683.15     8559.55    120.51 o 
  11   8   7     2171.83     2238.72     75.79 o 
  12   8   7     1124.15     1153.16     84.78 o 
  13   8   7      174.11      114.83     84.42 o 
  13   8   7      441.49      435.18    136.05 o 
  14   8   7      710.19      557.06     97.79 o 
  15   8   7      302.57      238.51    104.34 o 
  16   8   7      314.23      264.04    105.27 o 
  17   8   7      529.49      500.47    109.15 o 
  18   8   7       91.96       51.77    124.69 o 
 -10   9   7      445.94      381.96    118.50 o 
  -9   9   7      111.01       67.81     90.53 o 
  -8   9   7      795.47      761.77     94.34 o 
  -7   9   7        7.48      -15.75     61.77 o 
  -6   9   7      217.83      188.32     65.65 o 
  -5   9   7       39.15        7.12     52.99 o 
  -4   9   7      370.58      299.34     63.78 o 
  -3   9   7      640.31      693.46     73.34 o 
  -2   9   7     2022.49     2110.80     76.51 o 
  -1   9   7      310.16      327.32     42.50 o 
   0   9   7     6003.76     5714.73    101.60 o 
   1   9   7     1843.43     1888.83     77.01 o 
   1   9   7     4493.11     4535.11    182.86 o 
   2   9   7      798.42      669.80     53.93 o 
   3   9   7      471.27      390.02     45.95 o 
   3   9   7      447.52      365.79    103.47 o 
   4   9   7     3606.61     3783.62    108.51 o 
   5   9   7      907.86      832.67     71.83 o 
   6   9   7      211.66      143.81     60.83 o 
   7   9   7     1767.43     1587.40     84.42 o 
   8   9   7     2324.77     2494.35     70.04 o 
   9   9   7     5462.52     5250.15    112.25 o 
   9   9   7     4721.21     4915.07    218.09 o 
  10   9   7      921.08      769.61     50.98 o 
  11   9   7     2803.49     2658.65     83.20 o 
  12   9   7     1342.10     1447.33     89.38 o 
  13   9   7     1039.69      974.11     84.56 o 
  14   9   7      482.47      225.71    201.91 o 
  14   9   7       41.78      -10.35     62.13 o 
  15   9   7      626.94       18.41     23.66 o 
  15   9   7      686.14      891.28    217.44 o 
  16   9   7     1998.61     2024.59    174.30 o 
  17   9   7      187.80      158.34    134.03 o 
  18   9   7      886.37     1086.57    156.11 o 
  -9  10   7      750.16      654.35    130.08 o 
  -8  10   7       15.60       27.68     88.52 o 
  -7  10   7      128.24      189.33     73.92 o 
  -6  10   7       24.48        5.97     62.27 o 
  -5  10   7      256.40      327.46     71.26 o 
  -4  10   7      294.72      288.49     65.51 o 
  -3  10   7     1321.90     1075.86     87.65 o 
  -2  10   7      431.21      335.73     49.40 o 
  -1  10   7    10013.02     9557.82    140.50 o 
   0  10   7     1204.03     1224.63     65.58 o 
   1  10   7      185.91      145.97     35.52 o 
   2  10   7      233.65      218.95     36.46 o 
   3  10   7      210.13      236.79     42.42 o 
   4  10   7      279.37      287.19     79.10 o 
   4  10   7        4.19      -43.00     79.46 o 
   5  10   7      626.43      611.78     87.58 o 
   5  10   7      182.28       54.00     31.35 o 
   6  10   7     1341.70     1197.52     84.78 o 
   7  10   7     1365.48     1420.43     86.65 o 
   8  10   7     3354.59     3427.04    112.60 o 
   9  10   7      313.51      337.60     74.21 o 
  10  10   7     9136.73     9647.13    172.14 o 
  11  10   7     2884.47     3115.19    139.79 o 
  11  10   7     2165.33     2628.89    194.00 o 
  12  10   7      668.20      616.16     64.86 o 
  13  10   7      417.12      472.64     83.34 o 
  14  10   7      846.12      889.41    105.56 o 
  15  10   7       20.57       19.92     66.73 o 
  16  10   7      218.23       80.75     71.55 o 
  16  10   7      599.28      632.27    229.24 o 
  17  10   7      737.20      705.54    248.08 o 
  17  10   7       43.26       -2.30    105.41 o 
  18  10   7     1181.44     1484.00    183.79 o 
  -8  11   7       91.26      -30.13     94.77 o 
  -7  11   7       43.92       17.40     72.48 o 
  -6  11   7       52.41       15.60     69.39 o 
  -5  11   7      752.14      725.10     90.53 o 
  -4  11   7     2184.43     1905.94    235.71 o 
  -4  11   7      418.29      320.70     94.05 o 
  -3  11   7      124.58       80.18     60.40 o 
  -2  11   7     3392.71     3457.03    127.06 o 
  -1  11   7     1622.39     1677.93     81.69 o 
   0  11   7     1315.47     1317.10     73.85 o 
   1  11   7     2067.30     2021.78     95.64 o 
   2  11   7        5.03      -32.86     37.53 o 
   3  11   7        5.42       -9.64     39.12 o 
   4  11   7     1451.65     1194.72     73.56 o 
   5  11   7      942.78      825.05     67.59 o 
   6  11   7     1302.66     1326.59    107.21 o 
   6  11   7     1302.19      981.52    133.39 o 
   7  11   7     2085.55     2062.34    104.70 o 
   8  11   7     1424.03     1447.33     94.99 o 
   9  11   7     7702.70     8013.43    162.22 o 
  10  11   7     2192.61     2194.21    105.05 o 
  11  11   7     1322.18     1407.92     97.22 o 
  12  11   7     1672.97     1768.24    107.79 o 
  13  11   7     3887.95     3832.81    247.07 o 
  13  11   7     1087.70     1267.13    175.88 o 
  14  11   7      219.75      289.49     82.04 o 
  15  11   7       50.35       35.09     69.39 o 
  16  11   7      239.82      202.49     80.32 o 
  17  11   7      174.02      188.25     89.95 o 
  18  11   7      335.56      227.44    268.86 o 
  18  11   7      312.57      227.94    137.05 o 
  -7  12   7       46.39      -48.25    119.65 o 
  -6  12   7      365.63      294.89     99.81 o 
  -5  12   7        0.22       51.20     83.41 o 
  -4  12   7       91.64       60.04     81.69 o 
  -3  12   7     1904.77     1905.58    215.07 o 
  -3  12   7     2812.96     2813.11    258.21 o 
  -2  12   7     1798.83     1490.18    195.73 o 
  -2  12   7     1867.54     2294.88    234.41 o 
  -1  12   7      503.86      675.27     76.65 o 
   0  12   7     2227.17     2335.29    107.07 o 
   1  12   7      137.31      133.53     53.21 o 
   2  12   7      221.79      240.60     55.51 o 
   3  12   7      660.80      711.29     72.27 o 
   4  12   7       83.77       87.08     62.99 o 
   5  12   7      978.11      893.07     72.84 o 
   6  12   7      428.85      325.37     51.13 o 
   7  12   7       78.35       23.44    147.77 o 
   7  12   7       67.92       82.76     50.55 o 
   8  12   7     2607.30     2493.99    189.62 o 
   8  12   7     2997.81     3033.86    148.56 o 
   9  12   7     1843.16     1998.05    111.67 o 
  10  12   7     1343.69     1441.43    100.31 o 
  11  12   7     1867.47     2028.61    106.71 o 
  12  12   7     2975.43     2862.00    121.45 o 
  13  12   7     1703.68     1783.49    141.80 o 
  14  12   7      443.60     1727.76    135.83 o 
  15  12   7     2174.64     2366.50    177.03 o 
  16  12   7       75.29       63.06     78.31 o 
  17  12   7      425.46      563.46    162.80 o 
  18  12   7      216.80      161.14     97.36 o 
  -6  13   7       22.51      105.70     92.61 o 
  -5  13   7       96.24      159.20     93.26 o 
  -4  13   7      997.94      965.55    126.91 o 
  -3  13   7      759.94      876.18    116.70 o 
  -2  13   7      511.79      428.92    144.75 o 
  -2  13   7      564.01      517.65    208.24 o 
  -1  13   7     2176.45     2846.83    252.68 o 
  -1  13   7     2008.78     1956.56    209.75 o 
   0  13   7        7.54       28.98     59.03 o 
   0  13   7      102.87       86.79    175.09 o 
   1  13   7      204.78      284.82     62.49 o 
   2  13   7       58.83       34.80     50.12 o 
   3  13   7      468.48      485.37     68.96 o 
   4  13   7      612.63      555.33     70.76 o 
   5  13   7      172.44      132.59     68.89 o 
   6  13   7        3.52      -40.41     39.26 o 
   7  13   7     1936.74     1921.40    111.17 o 
   8  13   7     2089.82     2028.97    100.52 o 
   9  13   7     3121.37     2978.28    234.70 o 
   9  13   7      976.35      813.98     90.75 o 
  10  13   7      993.89     1069.53    107.28 o 
  11  13   7     2314.11     2385.77    124.54 o 
  12  13   7     1506.47     1680.16    113.18 o 
  13  13   7      574.40      681.09     92.83 o 
  14  13   7     3752.24     3864.95    187.82 o 
  15  13   7      724.72      791.18    134.39 o 
  16  13   7      246.37      376.21    139.79 o 
  17  13   7      572.85      678.58    166.61 o 
  -5  14   7      245.18      284.53    106.06 o 
  -4  14   7      590.15      673.18    119.65 o 
  -3  14   7      833.37      940.96    124.97 o 
  -2  14   7     2348.31     2754.79    167.25 o 
  -1  14   7      288.57      244.62    214.50 o 
  -1  14   7       25.53       18.26    122.60 o 
   0  14   7      194.55      196.09    127.92 o 
   0  14   7      271.95      229.88    199.47 o 
   1  14   7      332.38      229.45    126.05 o 
   1  14   7       21.84        5.25    110.74 o 
   2  14   7      438.38      396.63    139.28 o 
   2  14   7      705.24      941.32    133.82 o 
   3  14   7      108.03       71.55     54.86 o 
   4  14   7      408.67      399.44     69.25 o 
   5  14   7      190.05      161.00     57.81 o 
   6  14   7     2636.73     2566.76    143.24 o 
   7  14   7     2110.23     1947.43     99.88 o 
   8  14   7      826.28      862.37     78.81 o 
   9  14   7      891.97      884.37     83.12 o 
  10  14   7      355.42      330.62     76.36 o 
  10  14   7     1375.45     1080.53    215.72 o 
  11  14   7       41.90       75.72     61.84 o 
  11  14   7     2218.16     2291.72    250.81 o 
  12  14   7      257.30      191.13    106.13 o 
  13  14   7     1992.64     2233.33    133.89 o 
  14  14   7     1157.32     1211.19    144.24 o 
  15  14   7      134.02       49.76    113.90 o 
  16  14   7      382.10      276.33    128.06 o 
  17  14   7     1000.26     1159.13    167.90 o 
  -3  15   7      748.52     1020.99    136.41 o 
  -2  15   7      150.55      272.88     97.94 o 
  -1  15   7      642.70      683.40    114.76 o 
   0  15   7        1.64      -32.00     78.67 o 
   1  15   7      692.95      896.24    151.00 o 
   1  15   7      640.33      735.31    166.17 o 
   2  15   7      311.45      411.95    139.14 o
[truncated: 497,352 more chars]
